# Supplementary material for: Entomological assessment of hessian fabric transfluthrin vapour emanators as a means to protect against outdoor-biting Aedes after providing them to households for routine use in Port-au-Prince, Haiti
Source: PLoS One. 2024 May 28;19(5):e0298919. doi: 10.1371/journal.pone.0298919 (PMC11132518; doi:10.1371/journal.pone.0298919)
Supplement: S1 Data — (CSV) [file pone.0298919.s001.csv]

Assessment	ED1plusSS1template.SEN	ED1plusSS1template.FR	ED1plusSS1template.Date	ME	IN	ST	RND	BLK	STN	BLKSTN	VI	TR	TRonly	TRrep	TRangle	ED1.VC	TEMPERATURE	RH	SS1 template.VC	ED1plusSS1template.TX	ED1plusSS1template.SAS	Npluszeros
3	236	14	03/04/2019	19	2	20h	1	1	6	16	SCG	I5 - 60	T	5	60	1	28.3	75	1	50	1	0
3	237	9	04/04/2019	19	1	17h	1	1	1	11	CS	I6 - 300	T	6	300	1	29	70	1	50	1	0
3	235	22	03/04/2019	19	2	18h	1	1	6	16	SCG	I5 - 120	T	5	120	1	29.7	68	1	50	1	0
3	236	1	03/04/2019	19	1	19h	1	1	1	11	CS	I7 - 240	C	7	240	1	28.5	75	1	50	1	0
3	236	2	03/04/2019	19	2	19h	1	1	2	12	CC	I3 - 240	T	3	240	1	31.2	78	1	50	1	0
3	236	3	03/04/2019	19	2	19h	1	1	3	13	RJ	I1 - 240	T	1	240	1	31.7	77	1	50	1	0
3	236	4	03/04/2019	19	1	19h	1	1	4	14	FD	I2 - 240	T	2	240	1	30.8	69	1	50	1	0
3	236	5	03/04/2019	19	1	19h	1	1	5	15	MC	I4 - 240	T	4	240	1	30.2	71	1	50	1	0
3	236	6	03/04/2019	19	2	19h	1	1	6	16	SCG	I5 - 240	T	5	240	1	31.5	75	1	50	1	0
3	236	9	03/04/2019	19	1	20h	1	1	1	11	CS	I7 - 60	C	7	60	1	27.8	79	1	50	1	0
3	236	10	03/04/2019	19	2	20h	1	1	2	12	CC	I3 - 60	T	3	60	1	29.5	73	1	50	1	0
3	236	11	03/04/2019	19	2	20h	1	1	3	13	RJ	I1 - 60	T	1	60	1	31	71	1	50	1	0
3	235	20	03/04/2019	19	1	18h	1	1	4	14	FD	I2 - 120	T	2	120	1	31.4	68	1	50	1	0
3	236	13	03/04/2019	19	1	20h	1	1	5	15	MC	I4 - 60	T	4	60	1	21.7	77	1	50	1	0
3	235	19	03/04/2019	19	2	18h	1	1	3	13	RJ	I1 - 120	T	1	120	1	29	67	1	50	1	0
3	236	17	03/04/2019	19	1	21h	1	1	1	11	CS	I7 - 0	C	7	0	1	27.8	79	1	50	1	0
3	236	18	03/04/2019	19	2	21h	1	1	2	12	CC	I3 - 0	T	3	0	1	31.5	71	1	50	1	0
3	236	19	03/04/2019	19	2	21h	1	1	3	13	RJ	I1 - 0	T	1	0	1	31.3	80	1	50	1	0
3	236	20	03/04/2019	19	1	21h	1	1	4	14	FD	I2 - 0	T	2	0	1	31.3	72	1	50	1	0
3	236	21	03/04/2019	19	1	21h	1	1	5	15	MC	I4 - 0	T	4	0	1	27.7	77	1	50	1	0
3	236	22	03/04/2019	19	2	21h	1	1	6	16	SCG	I5 - 0	T	5	0	1	31.5	71	1	50	1	0
3	237	1	04/04/2019	19	1	16h	1	1	1	11	CS	I6 - 60	T	6	60	1	30.6	73	1	50	1	0
3	237	2	04/04/2019	19	2	16h	1	1	2	12	CC	I7 - 60	C	7	60	1	31.4	66	1	50	1	0
3	237	3	04/04/2019	19	2	16h	1	1	3	13	RJ	I8 - 60	C	8	60	1	31.2	66	1	50	1	0
3	237	4	04/04/2019	19	1	16h	1	1	4	14	FD	I1 - 60	T	1	60	1	31.1	67	1	50	1	0
3	237	5	04/04/2019	19	1	16h	1	1	5	15	MC	I4 - 60	T	4	60	1	27.4	70	1	50	1	0
3	240	11	05/04/2019	19	2	20h	1	1	3	13	RJ	I7 - 120	C	7	120	1	26.7	74	1	50	1	0
3	236	12	03/04/2019	19	1	20h	1	1	4	14	FD	I2 - 60	T	2	60	1	31.3	72	1	50	1	0
3	235	2	03/04/2019	19	2	16h	1	1	2	12	CC	I3 - 300	T	3	300	1	30.2	76	1	50	1	0
3	234	9	02/04/2019	19	1	20h	1	1	1	11	CS	I8 - 300	C	8	300	1	28.4	72	1	50	1	0
3	234	10	02/04/2019	19	2	20h	1	1	2	12	CC	I1 - 300	T	1	300	1	29.2	66	1	50	1	0
3	234	11	02/04/2019	19	2	20h	1	1	3	13	RJ	I2 - 300	T	2	300	1	28.7	66	1	50	1	0
3	234	12	02/04/2019	19	1	20h	1	1	4	14	FD	I4 - 300	T	4	300	1	30.1	65	1	50	1	0
3	234	13	02/04/2019	19	1	20h	1	1	5	15	MC	I5 - 300	T	5	300	1	28.1	75	1	50	1	0
3	234	14	02/04/2019	19	2	20h	1	1	6	16	SCG	I3 - 300	T	3	300	1	29.8	68	1	50	1	0
3	234	17	02/04/2019	19	1	21h	1	1	1	11	CS	I8 - 240	C	8	240	1	27.8	69	1	50	1	0
3	234	18	02/04/2019	19	2	21h	1	1	2	12	CC	I1 - 240	T	1	240	1	27.4	78	1	50	1	0
3	234	19	02/04/2019	19	2	21h	1	1	3	13	RJ	I2 - 240	T	2	240	1	27.3	76	1	50	1	0
3	234	20	02/04/2019	19	1	21h	1	1	4	14	FD	I4 - 240	T	4	240	1	29.9	63	1	50	1	0
3	234	21	02/04/2019	19	1	21h	1	1	5	15	MC	I5 - 240	T	5	240	1	30	65	1	50	1	0
3	235	21	03/04/2019	19	1	18h	1	1	5	15	MC	I4 - 120	T	4	120	1	30	66	1	50	1	0
3	235	1	03/04/2019	19	1	16h	1	1	1	11	CS	I7 - 300	C	7	300	1	30.5	76	1	50	1	5
3	237	10	04/04/2019	19	2	17h	1	1	2	12	CC	I7 - 300	C	7	300	1	31.9	61	1	50	1	1
3	235	3	03/04/2019	19	2	16h	1	1	3	13	RJ	I1 - 300	T	1	300	1	29.2	90	1	50	1	0
3	235	4	03/04/2019	19	1	16h	1	1	4	14	FD	I2 - 300	T	2	300	1	30.2	73	1	50	1	0
3	235	5	03/04/2019	19	1	16h	1	1	5	15	MC	I4 - 300	T	4	300	1	29.7	72	1	50	1	0
3	235	6	03/04/2019	19	2	16h	1	1	6	16	SCG	I5 - 300	T	5	300	1	30.2	87	1	50	1	0
3	235	9	03/04/2019	19	1	17h	1	1	1	11	CS	I7 - 180	C	7	180	1	28.1	73	1	50	1	0
3	235	10	03/04/2019	19	2	17h	1	1	2	12	CC	I3 - 180	T	3	180	1	30.9	69	1	50	1	0
3	235	11	03/04/2019	19	2	17h	1	1	3	13	RJ	I1 - 180	T	1	180	1	30.7	68	1	50	1	0
3	235	12	03/04/2019	19	1	17h	1	1	4	14	FD	I2 - 180	T	2	180	1	31.4	67	1	50	1	0
3	235	13	03/04/2019	19	1	17h	1	1	5	15	MC	I4 - 180	T	4	180	1	27	64	1	50	1	0
3	235	14	03/04/2019	19	2	17h	1	1	6	16	SCG	I5 - 180	T	5	180	1	31	63	1	50	1	0
3	235	17	03/04/2019	19	1	18h	1	1	1	11	CS	I7 - 120	C	7	120	1	28.2	73	1	50	1	0
3	235	18	03/04/2019	19	2	18h	1	1	2	12	CC	I3 - 120	T	3	120	1	29.4	66	1	50	1	0
3	234	22	02/04/2019	19	2	21h	1	1	6	16	SCG	I3 - 240	T	3	240	1	28.2	75	1	50	1	0
3	239	18	05/04/2019	19	2	18h	1	1	2	12	CC	I6 - 240	T	6	240	1	30.5	63	1	50	1	0
3	237	6	04/04/2019	19	2	16h	1	1	6	16	SCG	I3 - 60	T	3	60	1	31.7	77	1	50	1	0
3	239	2	05/04/2019	19	2	16h	1	1	2	12	CC	I6 - 0	T	6	0	1	29.6	71	1	50	1	0
3	239	3	05/04/2019	19	2	16h	1	1	3	13	RJ	I7 - 0	C	7	0	1	29.2	69	1	50	1	0
3	239	4	05/04/2019	19	1	16h	1	1	4	14	FD	I8 - 0	C	8	0	1	29.7	64	1	50	1	0
3	239	5	05/04/2019	19	1	16h	1	1	5	15	MC	I1 - 0	T	1	0	1	30.6	62	1	50	1	0
3	239	6	05/04/2019	19	2	16h	1	1	6	16	SCG	I2 - 0	T	2	0	1	29.4	66	1	50	1	0
3	239	9	05/04/2019	19	1	17h	1	1	1	11	CS	I3 - 60	T	3	60	1	31.1	69	1	50	1	0
3	239	10	05/04/2019	19	2	17h	1	1	2	12	CC	I6 - 60	T	6	60	1	32.1	71	1	50	1	0
3	239	11	05/04/2019	19	2	17h	1	1	3	13	RJ	I7 - 60	C	7	60	1	31.8	62	1	50	1	0
3	239	12	05/04/2019	19	1	17h	1	1	4	14	FD	I8 - 60	C	8	60	1	30.2	64	1	50	1	0
3	239	13	05/04/2019	19	1	17h	1	1	5	15	MC	I1 - 60	T	1	60	1	30.7	65	1	50	1	0
3	238	22	04/04/2019	19	2	21h	1	1	6	16	SCG	I3 - 0	T	3	0	1	31.5	65	1	50	1	0
3	239	17	05/04/2019	19	1	18h	1	1	1	11	CS	I3 - 240	T	3	240	1	29.7	65	1	50	1	0
3	238	21	04/04/2019	19	1	21h	1	1	5	15	MC	I4 - 0	T	4	0	1	29.8	67	1	50	1	0
3	239	19	05/04/2019	19	2	18h	1	1	3	13	RJ	I7 - 240	C	7	240	1	31	57	1	50	1	0
3	239	20	05/04/2019	19	1	18h	1	1	4	14	FD	I8 - 240	C	8	240	1	29.4	69	1	50	1	0
3	239	21	05/04/2019	19	1	18h	1	1	5	15	MC	I1 - 240	T	1	240	1	30	64	1	50	1	0
3	239	22	05/04/2019	19	2	18h	1	1	6	16	SCG	I2 - 240	T	2	240	1	30.8	60	1	50	1	0
3	240	1	05/04/2019	19	1	19h	1	1	1	11	CS	I3 - 180	T	3	180	1	31.1	64	1	50	1	0
3	240	2	05/04/2019	19	2	19h	1	1	2	12	CC	I6 - 180	T	6	180	1	28.3	71	1	50	1	0
3	240	3	05/04/2019	19	2	19h	1	1	3	13	RJ	I7 - 180	C	7	180	1	28	72	1	50	1	0
3	240	4	05/04/2019	19	1	19h	1	1	4	14	FD	I8 - 180	C	8	180	1	28.6	68	1	50	1	0
3	240	5	05/04/2019	19	1	19h	1	1	5	15	MC	I1 - 180	T	1	180	1	30.5	65	1	50	1	0
3	240	6	05/04/2019	19	2	19h	1	1	6	16	SCG	I2 - 180	T	2	180	1	26.1	74	1	50	1	0
3	240	9	05/04/2019	19	1	20h	1	1	1	11	CS	I3 - 120	T	3	120	1	28.5	68	1	50	1	0
3	228	1	25/03/2019	19	1	19h	1	4	1	41	PG	I3/I4 - 60	T	3	60	1	28.2	66	1	50	1	0
3	239	14	05/04/2019	19	2	17h	1	1	6	16	SCG	I2 - 60	T	2	60	1	31.4	61	1	50	1	0
3	238	4	04/04/2019	19	1	19h	1	1	4	14	FD	I1 - 180	T	1	180	1	31.3	74	1	50	1	0
3	237	11	04/04/2019	19	2	17h	1	1	3	13	RJ	I8 - 300	C	8	300	1	31.7	68	1	50	1	0
3	237	12	04/04/2019	19	1	17h	1	1	4	14	FD	I1 - 300	T	1	300	1	30.6	68	1	50	1	0
3	237	13	04/04/2019	19	1	17h	1	1	5	15	MC	I4 - 300	T	4	300	1	31	68	1	50	1	0
3	237	14	04/04/2019	19	2	17h	1	1	6	16	SCG	I3 - 300	T	3	300	1	29.8	65	1	50	1	0
3	237	17	04/04/2019	19	1	18h	1	1	1	11	CS	I6 - 120	T	6	120	1	29.1	69	1	50	1	0
3	237	18	04/04/2019	19	2	18h	1	1	2	12	CC	I7 - 120	C	7	120	1	29.8	65	1	50	1	0
3	237	19	04/04/2019	19	2	18h	1	1	3	13	RJ	I8 - 120	C	8	120	1	29.4	64	1	50	1	0
3	237	20	04/04/2019	19	1	18h	1	1	4	14	FD	I1 - 120	T	1	120	1	33	63	1	50	1	0
3	237	21	04/04/2019	19	1	18h	1	1	5	15	MC	I4 - 120	T	4	120	1	31	70	1	50	1	0
3	237	22	04/04/2019	19	2	18h	1	1	6	16	SCG	I3 - 120	T	3	120	1	29.5	64	1	50	1	0
3	238	1	04/04/2019	19	1	19h	1	1	1	11	CS	I6 - 180	T	6	180	1	30.3	73	1	50	1	0
3	239	1	05/04/2019	19	1	16h	1	1	1	11	CS	I3 - 0	T	3	0	1	30	63	1	50	1	0
3	238	3	04/04/2019	19	2	19h	1	1	3	13	RJ	I8 - 180	C	8	180	1	29.4	72	1	50	1	0
3	234	4	02/04/2019	19	1	19h	1	1	4	14	FD	I4 - 180	T	4	180	1	29.1	69	1	50	1	0
3	238	5	04/04/2019	19	1	19h	1	1	5	15	MC	I4 - 180	T	4	180	1	30	69	1	50	1	0
3	238	6	04/04/2019	19	2	19h	1	1	6	16	SCG	I3 - 180	T	3	180	1	29	74	1	50	1	0
3	238	9	04/04/2019	19	1	20h	1	1	1	11	CS	I6 - 240	T	6	240	1	30.2	67	1	50	1	0
3	238	10	04/04/2019	19	2	20h	1	1	2	12	CC	I7 - 240	C	7	240	1	29.6	66	1	50	1	0
3	238	11	04/04/2019	19	2	20h	1	1	3	13	RJ	I8 - 240	C	8	240	1	28.4	75	1	50	1	0
3	238	12	04/04/2019	19	1	20h	1	1	4	14	FD	I1 - 240	T	1	240	1	31.3	74	1	50	1	0
3	238	13	04/04/2019	19	1	20h	1	1	5	15	MC	I4 - 240	T	4	240	1	30	69	1	50	1	0
3	238	14	04/04/2019	19	2	20h	1	1	6	16	SCG	I3 - 240	T	3	240	1	31.6	69	1	50	1	0
3	238	17	04/04/2019	19	1	21h	1	1	1	11	CS	I6 - 0	T	6	0	1	29.9	68	1	50	1	0
3	238	18	04/04/2019	19	2	21h	1	1	2	12	CC	I7 - 0	C	7	0	1	27.7	77	1	50	1	0
3	238	19	04/04/2019	19	2	21h	1	1	3	13	RJ	I8 - 0	C	8	0	1	28.2	65	1	50	1	0
3	238	20	04/04/2019	19	1	21h	1	1	4	14	FD	I1 - 0	T	1	0	1	29.5	66	1	50	1	0
3	238	2	04/04/2019	19	2	19h	1	1	2	12	CC	I7 - 180	C	7	180	1	27.4	76	1	50	1	3
3	230	9	26/03/2019	19	1	20h	1	4	1	41	PG	I7/I8 - 120	C	7	120	1	27	73	1	50	1	0
3	234	6	02/04/2019	19	2	19h	1	1	6	16	SCG	I3 - 180	T	3	180	1	31.3	61	1	50	1	0
3	229	17	26/03/2019	19	1	18h	1	4	1	41	PG	I7/I8 - 0	C	7	0	1	28.8	70	1	50	1	0
3	229	18	26/03/2019	19	2	18h	1	4	2	42	SLD	I3/I4 - 0	T	3	0	1	29.2	68	1	50	1	0
3	229	19	26/03/2019	19	1	18h	1	4	3	43	KP	J7/J8 - 0	C	7	0	1	28.9	68	1	50	1	0
3	229	20	26/03/2019	19	1	18h	1	4	4	44	MN	I5/I6 - 0	T	5	0	1	29.1	71	1	50	1	0
3	229	21	26/03/2019	19	2	18h	1	4	5	45	KJF	K7/k8 - 0	C	7	0	1	30.8	63	1	50	1	0
3	229	22	26/03/2019	19	2	18h	1	4	6	46	JJ	I1/I2 - 0	T	1	0	1	30.6	65	1	50	1	0
3	230	1	26/03/2019	19	1	19h	1	4	1	41	PG	I7/I8 - 240	C	7	240	1	27.8	71	1	50	1	0
3	230	2	26/03/2019	19	2	19h	1	4	2	42	SLD	I3/I4 - 240	T	3	240	1	30.7	58	1	50	1	0
3	230	3	26/03/2019	19	1	19h	1	4	3	43	KP	J7/J8 - 240	C	7	240	1	28.7	64	1	50	1	0
3	230	4	26/03/2019	19	1	19h	1	4	4	44	MN	I5/I6 - 240	T	5	240	1	28.3	64	1	50	1	2
3	229	13	26/03/2019	19	2	17h	1	4	5	45	KJF	K7/k8 - 180	C	7	180	1	32.1	62	1	50	1	0
3	230	6	26/03/2019	19	2	19h	1	4	6	46	JJ	I1/I2 - 240	T	1	240	1	28.2	69	1	50	1	0
3	229	12	26/03/2019	19	1	17h	1	4	4	44	MN	I5/I6 - 180	T	5	180	1	29.5	67	1	50	1	0
3	230	10	26/03/2019	19	2	20h	1	4	2	42	SLD	I3/I4 - 120	T	3	120	1	27.8	67	1	50	1	0
3	230	11	26/03/2019	19	1	20h	1	4	3	43	KP	J7/J8 - 120	C	7	120	1	27.9	69	1	50	1	0
3	230	12	26/03/2019	19	1	20h	1	4	4	44	MN	I5/I6 - 120	T	5	120	1	28	70	1	50	1	0
3	230	13	26/03/2019	19	2	20h	1	4	5	45	KJF	K7/k8 - 120	C	7	120	1	26.4	73	1	50	1	0
3	230	14	26/03/2019	19	2	20h	1	4	6	46	JJ	I1/I2 - 120	T	1	120	1	28.8	76	1	50	1	0
3	230	17	26/03/2019	19	1	21h	1	4	1	41	PG	I7/I8 - 300	C	7	300	1	26.8	71	1	50	1	0
3	230	18	26/03/2019	19	2	21h	1	4	2	42	SLD	I3/I4 - 300	T	3	300	1	27	67	1	50	1	0
3	230	19	26/03/2019	19	1	21h	1	4	3	43	KP	J7/J8 - 300	C	7	300	1	28.8	67	1	50	1	0
3	230	20	26/03/2019	19	1	21h	1	4	4	44	MN	I5/I6 - 300	T	5	300	1	27.5	67	1	50	1	0
3	230	21	26/03/2019	19	2	21h	1	4	5	45	KJF	K7/k8 - 300	C	7	300	1	25.8	75	1	50	1	0
3	230	22	26/03/2019	19	2	21h	1	4	6	46	JJ	I1/I2 - 300	T	1	300	1	26.1	75	1	50	1	0
3	231	1	01/04/2019	19	1	16h	1	1	1	11	CS	I5 - 120	T	5	120	1	32.8	62	1	50	1	0
3	230	5	26/03/2019	19	2	19h	1	4	5	45	KJF	K7/k8 - 240	C	7	240	1	27.6	69	1	50	1	0
3	228	19	25/03/2019	19	1	21h	1	4	3	43	KP	I5/I6 - 180	T	5	180	1	27.7	67	1	50	1	0
3	252	22	15/04/2019	19	2	21h	1	1	6	16	SCG	J7/J8 - 0	C	7	0	1	29.1	66	1	50	1	0
3	228	3	25/03/2019	19	1	19h	1	4	3	43	KP	I5/I6 - 60	T	5	60	1	28.9	61	1	50	1	0
3	228	4	25/03/2019	19	1	19h	1	4	4	44	MN	K7/K8 - 60	C	7	60	1	28.5	61	1	50	1	0
3	228	5	25/03/2019	19	2	19h	1	4	5	45	KJF	I1/I2 - 60	T	1	60	1	27.8	73	1	50	1	0
3	228	6	25/03/2019	19	2	19h	1	4	6	46	JJ	I7/I8 - 60	C	7	60	1	28.3	71	1	50	1	0
3	228	9	25/03/2019	19	1	20h	1	4	1	41	PG	I3/I4 - 240	T	3	240	1	27.6	68	1	50	1	0
3	228	10	25/03/2019	19	2	20h	1	4	2	42	SLD	J7/J8 - 240	C	7	240	1	29.5	63	1	50	1	0
3	228	11	25/03/2019	19	1	20h	1	4	3	43	KP	I5/I6 - 240	T	5	240	1	29.7	64	1	50	1	0
3	228	12	25/03/2019	19	1	20h	1	4	4	44	MN	K7/K8 - 240	C	7	240	1	30.5	71	1	50	1	0
3	228	13	25/03/2019	19	2	20h	1	4	5	45	KJF	I1/I2 - 240	T	1	240	1	27.8	70	1	50	1	0
3	228	14	25/03/2019	19	2	20h	1	4	6	46	JJ	I7/I8 - 240	C	7	240	1	27.6	71	1	50	1	0
3	229	14	26/03/2019	19	2	17h	1	4	6	46	JJ	I1/I2 - 180	T	1	180	1	31.7	61	1	50	1	0
3	228	18	25/03/2019	19	2	21h	1	4	2	42	SLD	J7/J8 - 180	C	7	180	1	27.8	66	1	50	1	0
3	231	4	01/04/2019	19	1	16h	1	1	4	14	FD	I4 - 120	T	4	120	1	31.5	65	1	50	1	0
3	228	20	25/03/2019	19	1	21h	1	4	4	44	MN	K7/K8 - 180	C	7	180	1	27	68	1	50	1	0
3	228	21	25/03/2019	19	2	21h	1	4	5	45	KJF	I1/I2 - 180	T	1	180	1	27.7	65	1	50	1	0
3	228	22	25/03/2019	19	2	21h	1	4	6	46	JJ	I7/I8 - 180	C	7	180	1	28.4	67	1	50	1	0
3	229	1	26/03/2019	19	1	16h	1	4	1	41	PG	I7/I8 - 60	C	7	60	1	28.8	73	1	50	1	0
3	229	2	26/03/2019	19	2	16h	1	4	2	42	SLD	I3/I4 - 60	T	3	60	1	29.6	67	1	50	1	0
3	229	3	26/03/2019	19	1	16h	1	4	3	43	KP	J7/J8 - 60	C	7	60	1	29.5	64	1	50	1	1
3	229	4	26/03/2019	19	1	16h	1	4	4	44	MN	I5/I6 - 60	T	5	60	1	29.1	65	1	50	1	0
3	229	5	26/03/2019	19	2	16h	1	4	5	45	KJF	K7/k8 - 60	C	7	60	1	28.3	71	1	50	1	0
3	229	6	26/03/2019	19	2	16h	1	4	6	46	JJ	I1/I2 - 60	T	1	60	1	29.7	67	1	50	1	0
3	229	9	26/03/2019	19	1	17h	1	4	1	41	PG	I7/I8 - 180	C	7	180	1	30	71	1	50	1	0
3	229	10	26/03/2019	19	2	17h	1	4	2	42	SLD	I3/I4 - 180	T	3	180	1	29.7	67	1	50	1	0
3	229	11	26/03/2019	19	1	17h	1	4	3	43	KP	J7/J8 - 180	C	7	180	1	29.5	66	1	50	1	0
3	228	17	25/03/2019	19	1	21h	1	4	1	41	PG	I3/I4 - 180	T	3	180	1	27.3	69	1	50	1	0
3	233	12	02/04/2019	19	1	17h	1	1	4	14	FD	I4 - 60	T	4	60	1	31.1	69	1	50	1	0
3	232	19	01/04/2019	19	2	21h	1	1	3	13	RJ	I8 - 240	C	8	240	1	28.9	73	1	50	1	0
3	232	20	01/04/2019	19	1	21h	1	1	4	14	FD	I4 - 240	T	4	240	1	28.7	73	1	50	1	0
3	232	21	01/04/2019	19	1	21h	1	1	5	15	MC	I7 - 240	C	7	240	1	29.1	69	1	50	1	0
3	232	22	01/04/2019	19	2	21h	1	1	6	16	SCG	I3 - 240	T	3	240	1	28.5	74	1	50	1	2
3	233	1	02/04/2019	19	1	16h	1	1	1	11	CS	I8 - 120	C	8	120	1	30.6	71	1	50	1	1
3	233	2	02/04/2019	19	2	16h	1	1	2	12	CC	I1 - 120	T	1	120	1	31.3	68	1	50	1	0
3	233	3	02/04/2019	19	2	16h	1	1	3	13	RJ	I2 - 120	T	2	120	1	31.7	78	1	50	1	0
3	233	4	02/04/2019	19	1	16h	1	1	4	14	FD	I4 - 120	T	4	120	1	29.3	74	1	50	1	0
3	233	5	02/04/2019	19	1	16h	1	1	5	15	MC	I5 - 120	T	5	120	1	30.5	65	1	50	1	0
3	233	6	02/04/2019	19	2	16h	1	1	6	16	SCG	I3 - 120	T	3	120	1	31.3	67	1	50	1	0
3	233	9	02/04/2019	19	1	17h	1	1	1	11	CS	I8 - 60	C	8	60	1	28.8	79	1	50	1	0
3	231	2	01/04/2019	19	2	16h	1	1	2	12	CC	I2 - 120	T	2	120	1	32	60	1	50	1	0
3	233	11	02/04/2019	19	2	17h	1	1	3	13	RJ	I2 - 60	T	2	60	1	32.4	69	1	50	1	0
3	232	14	01/04/2019	19	2	20h	1	1	6	16	SCG	I3 - 300	T	3	300	1	29	65	1	50	1	0
3	233	13	02/04/2019	19	1	17h	1	1	5	15	MC	I5 - 60	T	5	60	1	31.2	71	1	50	1	0
3	233	14	02/04/2019	19	2	17h	1	1	6	16	SCG	I3 - 60	T	3	60	1	31.6	65	1	50	1	0
3	233	17	02/04/2019	19	1	18h	1	1	1	11	CS	I8 - 0	C	8	0	1	28.4	75	1	50	1	0
3	233	18	02/04/2019	19	2	18h	1	1	2	12	CC	I1 - 0	T	1	0	1	30.5	65	1	50	1	0
3	233	19	02/04/2019	19	2	18h	1	1	3	13	RJ	I2 - 0	T	2	0	1	30.7	66	1	50	1	0
3	233	20	02/04/2019	19	1	18h	1	1	4	14	FD	I4 - 0	T	4	0	1	27.8	73	1	50	1	0
3	233	21	02/04/2019	19	1	18h	1	1	5	15	MC	I5 - 0	T	5	0	1	30.8	63	1	50	1	0
3	233	22	02/04/2019	19	2	18h	1	1	6	16	SCG	I3 - 0	T	3	0	1	30.3	67	1	50	1	0
3	234	1	02/04/2019	19	1	19h	1	1	1	11	CS	I8 - 180	C	8	180	1	28.2	74	1	50	1	0
3	234	2	02/04/2019	19	2	19h	1	1	2	12	CC	I1 - 180	T	1	180	1	31.1	62	1	50	1	0
3	234	3	02/04/2019	19	2	19h	1	1	3	13	RJ	I2 - 180	T	2	180	1	31.1	59	1	50	1	0
3	240	12	05/04/2019	19	1	20h	1	1	4	14	FD	I8 - 120	C	8	120	1	28.5	70	1	50	1	0
3	233	10	02/04/2019	19	2	17h	1	1	2	12	CC	I1 - 60	T	1	60	1	31.8	72	1	50	1	0
3	231	22	01/04/2019	19	2	18h	1	1	6	16	SCG	I3 - 0	T	3	0	1	31.8	64	1	50	1	0
3	234	5	02/04/2019	19	1	19h	1	1	5	15	MC	I5 - 180	T	5	180	1	30.1	60	1	50	1	0
3	231	5	01/04/2019	19	1	16h	1	1	5	15	MC	I7 - 120	C	7	120	1	33.2	67	1	50	1	0
3	231	6	01/04/2019	19	2	16h	1	1	6	16	SCG	I3 - 120	T	3	120	1	32.3	73	1	50	1	0
3	231	9	01/04/2019	19	1	17h	1	1	1	11	CS	I5 - 60	T	5	60	1	31.1	59	1	50	1	0
3	231	10	01/04/2019	19	2	17h	1	1	2	12	CC	I2 - 60	T	2	60	1	33.6	77	1	50	1	0
3	231	11	01/04/2019	19	2	17h	1	1	3	13	RJ	I8 - 60	C	8	60	1	33.2	64	1	50	1	0
3	231	12	01/04/2019	19	1	17h	1	1	4	14	FD	I4 - 60	T	4	60	1	31	60	1	50	1	0
3	231	13	01/04/2019	19	1	17h	1	1	5	15	MC	I7 - 60	C	7	60	1	31.4	70	1	50	1	0
3	231	14	01/04/2019	19	2	17h	1	1	6	16	SCG	I3 - 60	T	3	60	1	33.2	57	1	50	1	0
3	231	17	01/04/2019	19	1	18h	1	1	1	11	CS	I5 - 0	T	5	0	1	30.5	66	1	50	1	0
3	231	18	01/04/2019	19	2	18h	1	1	2	12	CC	I2 - 0	T	2	0	1	31.7	60	1	50	1	0
3	231	19	01/04/2019	19	2	18h	1	1	3	13	RJ	I8 - 0	C	8	0	1	32.4	68	1	50	1	1
3	232	18	01/04/2019	19	2	21h	1	1	2	12	CC	I2 - 240	T	2	240	1	28	70	1	50	1	0
3	231	21	01/04/2019	19	1	18h	1	1	5	15	MC	I7 - 0	C	7	0	1	30.7	64	1	50	1	0
3	232	17	01/04/2019	19	1	21h	1	1	1	11	CS	I5 - 240	T	5	240	1	30.2	75	1	50	1	0
3	232	1	01/04/2019	19	1	19h	1	1	1	11	CS	I5 - 180	T	5	180	1	29.6	63	1	50	1	0
3	232	2	01/04/2019	19	2	19h	1	1	2	12	CC	I2 - 180	T	2	180	1	28.3	67	1	50	1	0
3	232	3	01/04/2019	19	2	19h	1	1	3	13	RJ	I8 - 180	C	8	180	1	29.7	68	1	50	1	0
3	232	4	01/04/2019	19	1	19h	1	1	4	14	FD	I4 - 180	T	4	180	1	30.1	65	1	50	1	0
3	232	5	01/04/2019	19	1	19h	1	1	5	15	MC	I7 - 180	C	7	180	1	31	64	1	50	1	1
3	232	6	01/04/2019	19	2	19h	1	1	6	16	SCG	I3 - 180	T	3	180	1	29.9	66	1	50	1	0
3	232	9	01/04/2019	19	1	20h	1	1	1	11	CS	I5 - 300	T	5	300	1	30	64	1	50	1	0
3	232	10	01/04/2019	19	2	20h	1	1	2	12	CC	I2 - 300	T	2	300	1	29.3	75	1	50	1	0
3	232	11	01/04/2019	19	2	20h	1	1	3	13	RJ	I8 - 300	C	8	300	1	28.4	66	1	50	1	0
3	232	12	01/04/2019	19	1	20h	1	1	4	14	FD	I4 - 300	T	4	300	1	31.4	70	1	50	1	0
3	232	13	01/04/2019	19	1	20h	1	1	5	15	MC	I7 - 300	C	7	300	1	30.9	62	1	50	1	0
3	231	3	01/04/2019	19	2	16h	1	1	3	13	RJ	I8 - 120	C	8	120	1	31.5	65	1	50	1	0
3	231	20	01/04/2019	19	1	18h	1	1	4	14	FD	I4 - 0	T	4	0	1	31.8	63	1	50	1	0
3	249	3	12/04/2019	19	2	16h	1	1	3	13	RJ	l7/l8 - 300	C	7	300	1	31.7	56	1	50	1	0
3	249	20	12/04/2019	19	1	18h	1	1	4	14	FD	l3/l4 - 60	T	3	60	1	32.1	57	1	50	1	0
3	248	11	11/04/2019	19	2	20h	1	1	3	13	RJ	l5/l6 - 240	T	5	240	1	28.1	61	1	50	1	1
3	248	12	11/04/2019	19	1	20h	1	1	4	14	FD	l7/l8 - 240	C	7	240	1	28.4	58	1	50	1	0
3	248	13	11/04/2019	19	1	20h	1	1	5	15	MC	J7/J8 - 240	C	7	240	1	28.2	61	1	50	1	0
3	248	14	11/04/2019	19	2	20h	1	1	6	16	SCG	K7/K8 - 240	C	7	240	1	27.5	62	1	50	1	0
3	248	17	11/04/2019	19	1	21h	1	1	1	11	CS	l1/I2 - 0	T	1	0	1	31.2	64	1	50	1	0
3	248	18	11/04/2019	19	2	21h	1	1	2	12	CC	l3/l4 - 0	T	3	0	1	27.9	66	1	50	1	0
3	248	19	11/04/2019	19	2	21h	1	1	3	13	RJ	l5 /l6 - 0	T	5	0	1	26.2	67	1	50	1	0
3	248	20	11/04/2019	19	1	21h	1	1	4	14	FD	l7/l8 - 0	C	7	0	1	30.6	65	1	50	1	0
3	248	21	11/04/2019	19	1	21h	1	1	5	15	MC	J7/J8 - 0	C	7	0	1	29.3	72	1	50	1	0
3	248	22	11/04/2019	19	2	21h	1	1	6	16	SCG	K7/K8 - 0	C	7	0	1	29.7	70	1	50	1	0
3	248	9	11/04/2019	19	1	20h	1	1	1	11	CS	l1/l2 - 240	T	1	240	1	32.1	63	1	50	1	0
3	249	2	12/04/2019	19	2	16h	1	1	2	12	CC	l1/I2 - 300	T	1	300	1	30.4	60	1	50	1	0
3	248	6	11/04/2019	19	2	19h	1	1	6	16	SCG	K7/K8 - 60	C	7	60	1	31.5	61	1	50	1	0
3	249	4	12/04/2019	19	1	16h	1	1	4	14	FD	l3/l4 - 300	T	3	300	1	30.8	66	1	50	1	0
3	249	5	12/04/2019	19	1	16h	1	1	5	15	MC	J7/J8 - 300	C	7	300	1	32.8	66	1	50	1	0
3	249	6	12/04/2019	19	2	16h	1	1	6	16	SCG	l5/l6 - 300	T	5	300	1	30.9	58	1	50	1	0
3	249	9	12/04/2019	19	1	17h	1	1	1	11	CS	K7/K8 - 180	C	7	180	1	31.5	58	1	50	1	0
3	249	10	12/04/2019	19	2	17h	1	1	2	12	CC	l1/I2 - 180	T	1	180	1	32.9	57	1	50	1	0
3	249	11	12/04/2019	19	2	17h	1	1	3	13	RJ	l7/l8 - 180	C	7	180	1	32.7	58	1	50	1	0
3	249	12	12/04/2019	19	1	17h	1	1	4	14	FD	l3/l4 - 180	T	3	180	1	32.8	55	1	50	1	0
3	249	13	12/04/2019	19	1	17h	1	1	5	15	MC	J7/J8 - 180	C	7	180	1	33.8	58	1	50	1	0
3	249	14	12/04/2019	19	2	17h	1	1	6	16	SCG	l5/l6 - 180	T	5	180	1	32.1	60	1	50	1	0
3	249	17	12/04/2019	19	1	18h	1	1	1	11	CS	K7/K8 - 60	C	7	60	1	31.7	63	1	50	1	0
3	249	18	12/04/2019	19	2	18h	1	1	2	12	CC	l1/I2 - 60	T	1	60	1	32.6	59	1	50	1	0
3	240	10	05/04/2019	19	2	20h	1	1	2	12	CC	I6 - 120	T	6	120	1	27	78	1	50	1	0
3	249	1	12/04/2019	19	1	16h	1	1	1	11	CS	K7/K8 - 300	C	7	300	1	31.1	51	1	50	1	0
3	247	13	11/04/2019	19	1	17h	1	1	5	15	MC	J7/J8 - 300	C	7	300	1	31.8	56	1	50	1	0
3	246	20	10/04/2019	19	1	21h	1	1	4	14	FD	I3 - 240	T	3	240	1	29.4	53	1	50	1	0
3	246	21	10/04/2019	19	1	21h	1	1	5	15	MC	I6 - 240	T	6	240	1	26.4	61	1	50	1	0
3	246	22	10/04/2019	19	2	21h	1	1	6	16	SCG	I7 - 240	C	7	240	1	36	66	1	50	1	0
3	247	1	11/04/2019	19	1	16h	1	1	1	11	CS	l1/I2 - 120	T	1	120	1	32.1	68	1	50	1	0
3	247	2	11/04/2019	19	2	16h	1	1	2	12	CC	l3/l4 - 120	T	3	120	1	29.9	65	1	50	1	0
3	247	3	11/04/2019	19	2	16h	1	1	3	13	RJ	l5/l6 - 120	T	5	120	1	31.6	57	1	50	1	0
3	247	4	11/04/2019	19	1	16h	1	1	4	14	FD	l7/l8 - 120	C	7	120	1	32.5	56	1	50	1	0
3	247	5	11/04/2019	19	1	16h	1	1	5	15	MC	J7/J8 - 120	C	7	120	1	30.2	55	1	50	1	0
3	247	6	11/04/2019	19	2	16h	1	1	6	16	SCG	K7/K8 - 120	C	7	120	1	30.4	69	1	50	1	0
3	247	9	11/04/2019	19	1	17h	1	1	1	11	CS	l1/l2 - 300	T	1	300	1	31.5	69	1	50	1	0
3	247	10	11/04/2019	19	2	17h	1	1	2	12	CC	l3/l4 - 300	T	3	300	1	31.3	61	1	50	1	0
3	248	10	11/04/2019	19	2	20h	1	1	2	12	CC	l3/l4 - 240	T	3	240	1	28.4	59	1	50	1	0
3	247	12	11/04/2019	19	1	17h	1	1	4	14	FD	l7/l8 - 300	C	7	300	1	32	58	1	50	1	0
3	249	21	12/04/2019	19	1	18h	1	1	5	15	MC	J7/J8 - 60	C	7	60	1	32.6	59	1	50	1	0
3	247	14	11/04/2019	19	2	17h	1	1	6	16	SCG	K7/K8 - 300	C	7	300	1	31.1	62	1	50	1	0
3	247	17	11/04/2019	19	1	18h	1	1	1	11	CS	l1/I2 - 180	T	1	180	1	31.5	63	1	50	1	0
3	247	18	11/04/2019	19	2	18h	1	1	2	12	CC	l3/l4 - 180	T	3	180	1	31.1	57	1	50	1	0
3	247	19	11/04/2019	19	2	18h	1	1	3	13	RJ	l5 /l6 - 180	T	5	18	1	31	61	1	50	1	0
3	247	20	11/04/2019	19	1	18h	1	1	4	14	FD	l7/l8 - 180	C	7	180	1	30.6	58	1	50	1	0
3	247	21	11/04/2019	19	1	18h	1	1	5	15	MC	J7/J8 - 180	C	7	180	1	32.2	57	1	50	1	1
3	247	22	11/04/2019	19	2	18h	1	1	6	16	SCG	K7/K8 - 180	C	7	180	1	31.5	60	1	50	1	0
3	248	1	11/04/2019	19	1	19h	1	1	1	11	CS	l1/I2 - 60	T	1	60	1	30.9	55	1	50	1	0
3	248	2	11/04/2019	19	2	19h	1	1	2	12	CC	l3/l4 - 60	T	3	60	1	31.6	50	1	50	1	0
3	248	3	11/04/2019	19	2	19h	1	1	3	13	RJ	l5/l6 - 60	T	5	60	1	32.6	54	1	50	1	0
3	248	4	11/04/2019	19	1	19h	1	1	4	14	FD	l7/l8 - 60	C	7	60	1	29.7	60	1	50	1	0
3	248	5	11/04/2019	19	1	19h	1	1	5	15	MC	J7/J8 - 60	C	7	60	1	30	55	1	50	1	0
3	247	11	11/04/2019	19	2	17h	1	1	3	13	RJ	l5/l6 - 300	T	5	300	1	31.2	61	1	50	1	0
3	252	5	15/04/2019	19	1	19h	1	1	5	15	MC	l3/l4 - 120	T	3	120	1	28.7	66	1	50	1	0
3	249	19	12/04/2019	19	2	18h	1	1	3	13	RJ	l7/l8 - 60	C	7	60	1	31.7	59	1	50	1	0
3	251	13	15/04/2019	19	1	17h	1	1	5	15	MC	l3/l4 - 180	T	3	180	1	30.8	61	1	50	1	0
3	251	14	15/04/2019	19	2	17h	1	1	6	16	SCG	J7/J8 - 180	C	7	180	1	30	66	1	50	1	0
3	251	17	15/04/2019	19	1	18h	1	1	1	11	CS	l5/l6 - 240	T	5	240	1	30.7	64	1	50	1	0
3	251	18	15/04/2019	19	2	18h	1	1	2	12	CC	K7/K8 - 240	C	7	240	1	31.3	65	1	50	1	0
3	251	19	15/04/2019	19	2	18h	1	1	3	13	RJ	l1/l2 - 240	T	1	240	1	30.1	66	1	50	1	0
3	251	20	15/04/2019	19	1	18h	1	1	4	14	FD	l7/l8 - 240	C	7	240	1	31.1	70	1	50	1	0
3	251	21	15/04/2019	19	1	18h	1	1	5	15	MC	l3/l4 - 240	T	3	240	1	29.9	65	1	50	1	0
3	251	22	15/04/2019	19	2	18h	1	1	6	16	SCG	J7/J8 - 240	C	7	240	1	30.5	65	1	50	1	0
3	252	1	15/04/2019	19	1	19h	1	1	1	11	CS	l5/l6 - 120	T	5	120	1	31	71	1	50	1	0
3	252	2	15/04/2019	19	2	19h	1	1	2	12	CC	K7/K8 - 120	C	7	120	1	31.5	62	1	50	1	1
3	251	11	15/04/2019	19	2	17h	1	1	3	13	RJ	l1/l2 - 180	T	1	180	1	29.7	67	1	50	1	0
3	252	4	15/04/2019	19	1	19h	1	1	4	14	FD	l7/l8 - 120	C	7	120	1	29.8	65	1	50	1	0
3	251	10	15/04/2019	19	2	17h	1	1	2	12	CC	K7/K8 - 180	C	7	180	1	30.8	69	1	50	1	0
3	252	6	15/04/2019	19	2	19h	1	1	6	16	SCG	J7/J8 - 120	C	7	120	1	31.3	63	1	50	1	0
3	252	9	15/04/2019	19	1	20h	1	1	1	11	CS	l5/l6 - 60	T	5	60	1	29.2	67	1	50	1	0
3	252	10	15/04/2019	19	2	20h	1	1	2	12	CC	K7/K8 - 60	C	7	60	1	29.9	65	1	50	1	0
3	252	11	15/04/2019	19	2	20h	1	1	3	13	RJ	l1/l2 - 60	T	1	60	1	27.8	72	1	50	1	0
3	252	12	15/04/2019	19	1	20h	1	1	4	14	FD	l7/l8 - 60	C	7	60	1	30.2	63	1	50	1	0
3	252	13	15/04/2019	19	1	20h	1	1	5	15	MC	l3/l4 - 60	T	3	60	1	30.5	55	1	50	1	0
3	252	14	15/04/2019	19	2	20h	1	1	6	16	SCG	J7/J8 - 60	C	7	60	1	29.6	67	1	50	1	0
3	252	17	15/04/2019	19	1	21h	1	1	1	11	CS	l5/l6 - 0	T	5	0	1	29.1	65	1	50	1	0
3	252	18	15/04/2019	19	2	21h	1	1	2	12	CC	K7/K8 - 0	C	7	0	1	29.4	63	1	50	1	0
3	252	19	15/04/2019	19	2	21h	1	1	3	13	RJ	l1/l2 - 0	T	1	0	1	30.2	64	1	50	1	0
3	252	20	15/04/2019	19	1	21h	1	1	4	14	FD	l7/l8 - 0	C	7	0	1	30	63	1	50	1	0
3	203	1	07/03/2019	19	1	16h	1	4	1	41	PG	l1 - 180	T	1	180	1	30.4	74	1	50	1	0
3	252	3	15/04/2019	19	2	19h	1	1	3	13	RJ	l1/l2 - 120	T	1	120	1	32	65	1	50	1	0
3	250	17	12/04/2019	19	1	21h	1	1	1	11	CS	K7/K8 - 0	C	7	0	1	31	53	1	50	1	0
3	249	22	12/04/2019	19	2	18h	1	1	6	16	SCG	l5/l6 - 60	T	5	60	1	32.4	57	1	50	1	0
3	250	1	12/04/2019	19	1	19h	1	1	1	11	CS	K7/K8 - 240	C	7	240	1	30.9	51	1	50	1	0
3	250	2	12/04/2019	19	2	19h	1	1	2	12	CC	l1/I2 - 240	T	1	240	1	31.3	53	1	50	1	0
3	250	3	12/04/2019	19	2	19h	1	1	3	13	RJ	l7/l8 - 240	C	7	240	1	31.1	50	1	50	1	0
3	250	4	12/04/2019	19	1	19h	1	1	4	14	FD	l3/l4 - 240	T	3	240	1	32.9	50	1	50	1	0
3	250	5	12/04/2019	19	1	19h	1	1	5	15	MC	J7/J8 - 240	C	7	240	1	31	54	1	50	1	0
3	250	6	12/04/2019	19	2	19h	1	1	6	16	SCG	l5/l6 - 240	T	5	240	1	31.9	50	1	50	1	0
3	250	9	12/04/2019	19	1	20h	1	1	1	11	CS	K7/K8 - 120	C	7	120	1	29.8	52	1	50	1	0
3	250	10	12/04/2019	19	2	20h	1	1	2	12	CC	l1/I2 - 120	T	1	120	1	30.6	64	1	50	1	0
3	250	11	12/04/2019	19	2	20h	1	1	3	13	RJ	l7/l8 - 120	C	7	120	1	31.2	50	1	50	1	0
3	250	12	12/04/2019	19	1	20h	1	1	4	14	FD	l3/l4 - 120	T	3	120	1	30.8	48	1	50	1	0
3	251	12	15/04/2019	19	1	17h	1	1	4	14	FD	l7/l8 - 180	C	7	180	1	31.8	59	1	50	1	0
3	250	14	12/04/2019	19	2	20h	1	1	6	16	SCG	l5/l6 - 120	T	5	120	1	27.7	50	1	50	1	0
3	246	17	10/04/2019	19	1	21h	1	1	1	11	CS	I2 - 240	T	2	240	1	30.9	55	1	50	1	0
3	250	18	12/04/2019	19	2	21h	1	1	2	12	CC	l1/I2 - 0	T	1	0	1	30.2	51	1	50	1	0
3	250	19	12/04/2019	19	2	21h	1	1	3	13	RJ	l7/l8 - 0	C	7	0	1	31.5	52	1	50	1	0
3	250	20	12/04/2019	19	1	21h	1	1	4	14	FD	l3/l4 - 0	T	3	0	1	29.9	53	1	50	1	0
3	250	21	12/04/2019	19	1	21h	1	1	5	15	MC	J7/J8 - 0	C	7	0	1	29.4	51	1	50	1	0
3	250	22	12/04/2019	19	2	21h	1	1	6	16	SCG	l5/l6 - 0	T	5	0	1	28.2	50	1	50	1	0
3	251	1	15/04/2019	19	1	16h	1	1	1	11	CS	l5/l6 - 300	T	5	300	1	29.9	66	1	50	1	0
3	251	2	15/04/2019	19	2	16h	1	1	2	12	CC	K7/K8 - 300	C	7	300	1	30.9	64	1	50	1	0
3	251	3	15/04/2019	19	2	16h	1	1	3	13	RJ	l1/l2 - 300	T	1	300	1	31.3	62	1	50	1	0
3	251	4	15/04/2019	19	1	16h	1	1	4	14	FD	l7/l8 - 300	C	7	300	1	32.4	59	1	50	1	0
3	251	5	15/04/2019	19	1	16h	1	1	5	15	MC	l3/l4 - 300	T	3	300	1	31.2	64	1	50	1	0
3	251	6	15/04/2019	19	2	16h	1	1	6	16	SCG	J7/J8 - 300	C	7	300	1	31	64	1	50	1	0
3	251	9	15/04/2019	19	1	17h	1	1	1	11	CS	l5/l6 - 180	T	5	180	1	31.1	62	1	50	1	0
3	250	13	12/04/2019	19	1	20h	1	1	5	15	MC	J7/J8 - 120	C	7	120	1	29.4	54	1	50	1	0
3	242	20	08/04/2019	19	1	21h	1	1	4	14	FD	I7 - 60	C	7	60	1	28.8	57	1	50	1	0
3	246	19	10/04/2019	19	2	21h	1	1	3	13	RJ	I5 - 240	T	5	240	1	31.6	57	1	50	1	0
3	242	4	08/04/2019	19	1	19h	1	1	4	14	FD	I7 - 0	C	7	0	1	29.5	56	1	50	1	0
3	242	5	08/04/2019	19	1	19h	1	1	5	15	MC	I8 - 0	C	8	0	1	29.8	57	1	50	1	0
3	242	6	08/04/2019	19	2	19h	1	1	6	16	SCG	I1 - 0	T	1	0	1	29.2	59	1	50	1	0
3	242	9	08/04/2019	19	1	20h	1	1	1	11	CS	I5 - 120	T	5	120	1	29.4	57	1	50	1	0
3	242	10	08/04/2019	19	2	20h	1	1	2	12	CC	I3 - 120	T	3	120	1	30.1	61	1	50	1	0
3	242	11	08/04/2019	19	2	20h	1	1	3	13	RJ	I6 - 120	T	6	120	1	30.5	59	1	50	1	0
3	242	12	08/04/2019	19	1	20h	1	1	4	14	FD	I7 - 120	C	7	120	1	29	58	1	50	1	0
3	242	13	08/04/2019	19	1	20h	1	1	5	15	MC	I8 - 120	C	8	120	1	31.8	56	1	50	1	0
3	242	14	08/04/2019	19	2	20h	1	1	6	16	SCG	I1 - 120	T	1	120	1	30.4	57	1	50	1	0
3	242	17	08/04/2019	19	1	21h	1	1	1	11	CS	I5 - 60	T	5	60	1	29.1	56	1	50	1	0
3	242	2	08/04/2019	19	2	19h	1	1	2	12	CC	I3 - 0	T	3	0	1	29.5	60	1	50	1	0
3	242	19	08/04/2019	19	2	21h	1	1	3	13	RJ	I6 - 60	T	6	60	1	28	67	1	50	1	0
3	242	1	08/04/2019	19	1	19h	1	1	1	11	CS	I5 - 0	T	5	0	1	30	56	1	50	1	0
3	242	21	08/04/2019	19	1	21h	1	1	5	15	MC	I8 - 60	C	8	60	1	26.2	68	1	50	1	0
3	242	22	08/04/2019	19	2	21h	1	1	6	16	SCG	I1 - 60	T	1	60	1	27.6	60	1	50	1	1
3	243	1	09/04/2019	19	1	16h	1	1	1	11	CS	I4 - 240	T	4	240	1	31.1	61	1	50	1	0
3	243	2	09/04/2019	19	2	16h	1	1	2	12	CC	I5 - 240	T	5	240	1	31.2	61	1	50	1	0
3	243	3	09/04/2019	19	2	16h	1	1	3	13	RJ	I3 - 240	T	3	240	1	32.2	58	1	50	1	0
3	243	4	09/04/2019	19	1	16h	1	1	4	14	FD	I6 - 240	T	6	240	1	32.2	55	1	50	1	0
3	243	5	09/04/2019	19	1	16h	1	1	5	15	MC	I7 - 240	C	7	240	1	31.4	60	1	50	1	0
3	243	6	09/04/2019	19	2	16h	1	1	6	16	SCG	I8 - 240	C	8	240	1	31.8	59	1	50	1	0
3	243	9	09/04/2019	19	1	17h	1	1	1	11	CS	I4 - 300	T	4	300	1	30.1	59	1	50	1	0
3	243	10	09/04/2019	19	2	17h	1	1	2	12	CC	I5 - 300	T	5	300	1	31.5	59	1	50	1	0
3	243	11	09/04/2019	19	2	17h	1	1	3	13	RJ	I3 - 300	T	3	300	1	30.7	59	1	50	1	0
3	243	12	09/04/2019	19	1	17h	1	1	4	14	FD	I6 - 300	T	6	300	1	30	55	1	50	1	0
3	242	18	08/04/2019	19	2	21h	1	1	2	12	CC	I3 - 60	T	3	60	1	30.1	52	1	50	1	0
3	241	6	08/04/2019	19	2	16h	1	1	6	16	SCG	I1 - 60	T	1	60	1	31.4	54	1	50	1	0
3	240	13	05/04/2019	19	1	20h	1	1	5	15	MC	I1 - 120	T	1	120	1	27.3	66	1	50	1	0
3	240	14	05/04/2019	19	2	20h	1	1	6	16	SCG	I2 - 120	T	2	120	1	27	76	1	50	1	0
3	240	17	05/04/2019	19	1	21h	1	1	1	11	CS	I3 - 300	T	3	300	1	28.5	68	1	50	1	0
3	240	18	05/04/2019	19	2	21h	1	1	2	12	CC	I6 - 300	T	6	300	1	25.3	77	1	50	1	2
3	240	19	05/04/2019	19	2	21h	1	1	3	13	RJ	I7 - 300	C	7	300	1	26.7	74	1	50	1	0
3	240	20	05/04/2019	19	1	21h	1	1	4	14	FD	I8 - 300	C	8	300	1	28.2	70	1	50	1	0
3	240	21	05/04/2019	19	1	21h	1	1	5	15	MC	I1 - 300	T	1	300	1	25	67	1	50	1	1
3	240	22	05/04/2019	19	2	21h	1	1	6	16	SCG	I2 - 300	T	2	300	1	27	76	1	50	1	0
3	241	1	08/04/2019	19	1	16h	1	1	1	11	CS	I5 - 60	T	5	60	1	29.5	55	1	50	1	0
3	241	2	08/04/2019	19	2	16h	1	1	2	12	CC	I3 - 60	T	3	60	1	31.4	46	1	50	1	0
3	241	3	08/04/2019	19	2	16h	1	1	3	13	RJ	I6 - 60	T	6	60	1	31	52	1	50	1	0
3	242	3	08/04/2019	19	2	19h	1	1	3	13	RJ	I6 - 0	T	6	0	1	29	60	1	50	1	0
3	241	5	08/04/2019	19	1	16h	1	1	5	15	MC	I8 - 60	C	8	60	1	31.3	58	1	50	1	0
3	243	17	09/04/2019	19	1	18h	1	1	1	11	CS	I4 - 180	T	4	180	1	31.9	57	1	50	1	0
3	241	9	08/04/2019	19	1	17h	1	1	1	11	CS	I5 - 180	T	5	180	1	30.1	53	1	50	1	0
3	241	10	08/04/2019	19	2	17h	1	1	2	12	CC	I3 - 180	T	3	180	1	31.7	49	1	50	1	0
3	241	11	08/04/2019	19	2	17h	1	1	3	13	RJ	I6 - 180	T	6	180	1	32	51	1	50	1	0
3	241	12	08/04/2019	19	1	17h	1	1	4	14	FD	I7 - 180	C	7	180	1	30.7	51	1	50	1	0
3	241	13	08/04/2019	19	1	17h	1	1	5	15	MC	I8 - 180	C	8	180	1	29.9	50	1	50	1	0
3	241	14	08/04/2019	19	2	17h	1	1	6	16	SCG	I1 - 180	T	1	180	1	31.5	52	1	50	1	0
3	241	17	08/04/2019	19	1	18h	1	1	1	11	CS	I5 - 240	T	5	240	1	30	53	1	50	1	0
3	241	18	08/04/2019	19	2	18h	1	1	2	12	CC	I3 - 240	T	3	240	1	30.7	49	1	50	1	0
3	241	19	08/04/2019	19	2	18h	1	1	3	13	RJ	I6 - 240	T	6	240	1	31	49	1	50	1	0
3	241	20	08/04/2019	19	1	18h	1	1	4	14	FD	I7 - 240	C	7	240	1	30.2	53	1	50	1	0
3	241	21	08/04/2019	19	1	18h	1	1	5	15	MC	I8 - 240	C	8	240	1	29.9	52	1	50	1	0
3	241	22	08/04/2019	19	2	18h	1	1	6	16	SCG	I1 - 240	T	1	240	1	32	49	1	50	1	0
3	241	4	08/04/2019	19	1	16h	1	1	4	14	FD	I7 - 60	C	7	60	1	30.8	54	1	50	1	0
3	246	1	10/04/2019	19	1	19h	1	1	1	11	CS	I2 - 180	T	2	180	1	30.9	57	1	50	1	0
3	245	6	10/04/2019	19	2	16h	1	1	6	16	SCG	I7 - 120	C	7	120	1	36.4	57	1	50	1	0
3	245	9	10/04/2019	19	1	17h	1	1	1	11	CS	I2 - 0	T	2	0	1	30.9	54	1	50	1	0
3	245	10	10/04/2019	19	2	17h	1	1	2	12	CC	I4 - 0	T	4	0	1	32.5	51	1	50	1	0
3	245	11	10/04/2019	19	2	17h	1	1	3	13	RJ	I5 - 0	T	5	0	1	32.3	51	1	50	1	0
3	245	12	10/04/2019	19	1	17h	1	1	4	14	FD	I3 - 0	T	3	0	1	31.9	55	1	50	1	0
3	245	13	10/04/2019	19	1	17h	1	1	5	15	MC	I6 - 0	T	6	0	1	32	53	1	50	1	0
3	245	14	10/04/2019	19	2	17h	1	1	6	16	SCG	I7 - 0	C	7	0	1	32.1	51	1	50	1	0
3	245	17	10/04/2019	19	1	18h	1	1	1	11	CS	I2 - 60	T	2	60	1	30.5	55	1	50	1	0
3	245	18	10/04/2019	19	2	18h	1	1	2	12	CC	I4 - 60	T	4	60	1	31.2	51	1	50	1	0
3	245	19	10/04/2019	19	2	18h	1	1	3	13	RJ	I5 - 60	T	5	60	1	31.5	50	1	50	1	0
3	245	20	10/04/2019	19	1	18h	1	1	4	14	FD	I3 - 60	T	3	60	1	31.4	58	1	50	1	0
3	243	13	09/04/2019	19	1	17h	1	1	5	15	MC	I7 - 300	C	7	300	1	31.4	56	1	50	1	0
3	245	22	10/04/2019	19	2	18h	1	1	6	16	SCG	I7 - 60	C	7	60	1	31.6	49	1	50	1	0
3	245	3	10/04/2019	19	2	16h	1	1	3	13	RJ	I5 - 120	T	5	120	1	32	55	1	50	1	0
3	246	2	10/04/2019	19	2	19h	1	1	2	12	CC	I4 - 180	T	4	180	1	30.4	58	1	50	1	0
3	246	3	10/04/2019	19	2	19h	1	1	3	13	RJ	I5 - 180	T	5	180	1	29.2	57	1	50	1	0
3	246	4	10/04/2019	19	1	19h	1	1	4	14	FD	I3 - 180	T	3	180	1	30.2	61	1	50	1	0
3	246	5	10/04/2019	19	1	19h	1	1	5	15	MC	I6 - 180	T	6	180	1	29.9	55	1	50	1	0
3	246	6	10/04/2019	19	2	19h	1	1	6	16	SCG	I7 - 180	C	7	180	1	30.1	60	1	50	1	0
3	246	9	10/04/2019	19	1	20h	1	1	1	11	CS	I2 - 300	T	2	300	1	31.1	56	1	50	1	0
3	246	10	10/04/2019	19	2	20h	1	1	2	12	CC	I4 - 300	T	4	300	1	32.1	61	1	50	1	0
3	246	11	10/04/2019	19	2	20h	1	1	3	13	RJ	I5 - 300	T	5	300	1	31.3	54	1	50	1	0
3	246	12	10/04/2019	19	1	20h	1	1	4	14	FD	I3 - 300	T	3	300	1	29.6	58	1	50	1	0
3	246	13	10/04/2019	19	1	20h	1	1	5	15	MC	I6 - 300	T	6	300	1	28.8	60	1	50	1	0
3	246	14	10/04/2019	19	2	20h	1	1	6	16	SCG	I7 - 300	C	7	300	1	30.7	55	1	50	1	0
3	227	22	25/03/2019	19	2	18h	1	4	6	46	JJ	I7/I8 - 120	C	7	120	1	29	59	1	50	1	0
3	245	21	10/04/2019	19	1	18h	1	1	5	15	MC	I6 - 60	T	6	60	1	31.2	57	1	50	1	0
3	244	11	09/04/2019	19	2	20h	1	1	3	13	RJ	I3 - 0	T	3	0	1	28.1	60	1	50	1	0
3	246	18	10/04/2019	19	2	21h	1	1	2	12	CC	I4 - 240	T	4	240	1	32.2	60	1	50	1	0
3	243	18	09/04/2019	19	2	18h	1	1	2	12	CC	I5 - 180	T	5	180	1	32.1	57	1	50	1	0
3	243	19	09/04/2019	19	2	18h	1	1	3	13	RJ	I3 - 180	T	3	180	1	32	57	1	50	1	0
3	243	20	09/04/2019	19	1	18h	1	1	4	14	FD	I6 - 180	T	6	180	1	31.8	68	1	50	1	0
3	243	21	09/04/2019	19	1	18h	1	1	5	15	MC	I7 - 180	C	7	180	1	30.8	62	1	50	1	0
3	243	22	09/04/2019	19	2	18h	1	1	6	16	SCG	I8 - 180	C	8	180	1	32.3	57	1	50	1	0
3	244	1	09/04/2019	19	1	19h	1	1	1	11	CS	I4 - 120	T	4	120	1	31.1	57	1	50	1	0
3	244	2	09/04/2019	19	2	19h	1	1	2	12	CC	I5 - 120	T	5	120	1	31.7	57	1	50	1	0
3	244	3	09/04/2019	19	2	19h	1	1	3	13	RJ	I3 - 120	T	3	120	1	31.1	57	1	50	1	1
3	244	4	09/04/2019	19	1	19h	1	1	4	14	FD	I6 - 120	T	6	120	1	30.3	56	1	50	1	0
3	244	5	09/04/2019	19	1	19h	1	1	5	15	MC	I7 - 120	C	7	120	1	29.1	58	1	50	1	0
3	244	6	09/04/2019	19	2	19h	1	1	6	16	SCG	I8 - 120	C	8	120	1	31.6	57	1	50	1	0
3	245	5	10/04/2019	19	1	16h	1	1	5	15	MC	I6 - 120	T	6	120	1	30.2	54	1	50	1	0
3	244	10	09/04/2019	19	2	20h	1	1	2	12	CC	I5 - 0	T	5	0	1	29.3	65	1	50	1	0
3	245	4	10/04/2019	19	1	16h	1	1	4	14	FD	I3 - 120	T	3	120	1	32.3	56	1	50	1	0
3	244	12	09/04/2019	19	1	20h	1	1	4	14	FD	I6 - 0	T	6	0	1	29.4	59	1	50	1	0
3	244	13	09/04/2019	19	1	20h	1	1	5	15	MC	I7 - 0	C	7	0	1	27.3	58	1	50	1	0
3	244	14	09/04/2019	19	2	20h	1	1	6	16	SCG	I8 - 0	C	8	0	1	29.3	58	1	50	1	0
3	244	17	09/04/2019	19	1	21h	1	1	1	11	CS	I4 - 60	T	4	60	1	26.8	59	1	50	1	0
3	244	18	09/04/2019	19	2	21h	1	1	2	12	CC	I5 - 60	T	5	60	1	27.4	59	1	50	1	0
3	244	19	09/04/2019	19	2	21h	1	1	3	13	RJ	I3 - 60	T	3	60	1	28.2	58	1	50	1	0
3	244	20	09/04/2019	19	1	21h	1	1	4	14	FD	I6 - 60	T	6	60	1	28.7	55	1	50	1	0
3	244	21	09/04/2019	19	1	21h	1	1	5	15	MC	I7 - 60	C	7	60	1	29.4	56	1	50	1	0
3	244	22	09/04/2019	19	2	21h	1	1	6	16	SCG	I8 - 60	C	8	60	1	26.5	60	1	50	1	0
3	245	1	10/04/2019	19	1	16h	1	1	1	11	CS	I2 - 120	T	2	120	1	30.6	57	1	50	1	0
3	245	2	10/04/2019	19	2	16h	1	1	2	12	CC	I4 - 120	T	4	120	1	30.1	61	1	50	1	0
3	243	14	09/04/2019	19	2	17h	1	1	6	16	SCG	I8 - 300	C	8	300	1	31.6	58	1	50	1	0
3	244	9	09/04/2019	19	1	20h	1	1	1	11	CS	I4 - 0	T	4	0	1	30	58	1	50	1	0
3	211	14	13/03/2019	19	2	17h	1	4	6	46	JJ	I2 - 300	T	2	300	1	33.7	45	1	50	1	0
3	212	9	13/03/2019	19	1	20h	1	4	1	41	PG	I3 - 240	T	3	240	1	27.5	67	1	50	1	0
3	210	22	12/03/2019	19	2	21h	1	4	6	46	JJ	I4 - 60	T	4	60	1	27.3	64	1	50	1	0
3	211	1	13/03/2019	19	1	16h	1	4	1	41	PG	I3 - 0	T	3	0	1	29.6	59	1	50	1	0
3	211	2	13/03/2019	19	2	16h	1	4	2	42	SLD	I6 - 0	T	6	0	1	27.9	59	1	50	1	0
3	211	3	13/03/2019	19	1	16h	1	4	3	43	KP	I7 - 0	C	7	0	1	28.3	63	1	50	1	0
3	211	4	13/03/2019	19	1	16h	1	4	4	44	MN	I8 - 0	C	8	0	1	28.4	61	1	50	1	0
3	211	5	13/03/2019	19	2	16h	1	4	5	45	KJF	I1 - 0	T	1	0	1	34.9	41	1	50	1	0
3	211	6	13/03/2019	19	2	16h	1	4	6	46	JJ	I2 - 0	T	2	0	1	36.2	45	1	50	1	0
3	211	9	13/03/2019	19	1	17h	1	4	1	41	PG	I3 - 300	T	3	300	1	30	59	1	50	1	0
3	211	10	13/03/2019	19	2	17h	1	4	2	42	SLD	I6 - 300	T	6	300	1	29.9	55	1	50	1	0
3	211	11	13/03/2019	19	1	17h	1	4	3	43	KP	I7 - 300	C	7	300	1	29.8	56	1	50	1	0
3	210	20	12/03/2019	19	1	21h	1	4	4	44	MN	I1 - 60	T	1	60	1	29.3	55	1	50	1	0
3	211	13	13/03/2019	19	2	17h	1	4	5	45	KJF	I1 - 300	T	1	300	1	34.6	44	1	50	1	0
3	210	19	12/03/2019	19	1	21h	1	4	3	43	KP	I8 - 60	C	8	60	1	30.4	59	1	50	1	0
3	211	17	13/03/2019	19	1	18h	1	4	1	41	PG	I3 - 120	T	3	120	1	29	62	1	50	1	2
3	211	18	13/03/2019	19	2	18h	1	4	2	42	SLD	I6 - 120	T	6	120	1	31.6	56	1	50	1	0
3	211	19	13/03/2019	19	1	18h	1	4	3	43	KP	I7 - 120	C	7	120	1	30.5	54	1	50	1	2
3	211	20	13/03/2019	19	1	18h	1	4	4	44	MN	I8 - 120	C	8	120	1	30.5	55	1	50	1	0
3	211	21	13/03/2019	19	2	18h	1	4	5	45	KJF	I1 - 120	T	1	120	1	31.4	54	1	50	1	1
3	211	22	13/03/2019	19	2	18h	1	4	6	46	JJ	I2 - 120	T	2	120	1	31.4	56	1	50	1	0
3	212	1	13/03/2019	19	1	19h	1	4	1	41	PG	I3 - 60	T	3	60	1	28.1	63	1	50	1	0
3	212	2	13/03/2019	19	2	19h	1	4	2	42	SLD	I6 - 60	T	6	60	1	29.9	58	1	50	1	0
3	212	3	13/03/2019	19	1	19h	1	4	3	43	KP	I7 - 60	C	7	60	1	29.4	60	1	50	1	0
3	212	4	13/03/2019	19	1	19h	1	4	4	44	MN	I8 - 60	C	8	60	1	29.1	61	1	50	1	1
3	212	5	13/03/2019	19	2	19h	1	4	5	45	KJF	I1 - 60	T	1	60	1	28.8	59	1	50	1	1
3	215	11	15/03/2019	19	1	17h	1	4	3	43	KP	I3 - 300	T	3	300	1	30.1	56	1	50	1	0
3	211	12	13/03/2019	19	1	17h	1	4	4	44	MN	I8 - 300	C	8	300	1	29.6	56	1	50	1	0
3	210	2	12/03/2019	19	2	19h	1	4	2	42	SLD	I7 - 240	C	7	240	1	28.2	59	1	50	1	0
3	209	9	12/03/2019	19	1	17h	1	4	1	41	PG	I6 - 120	T	6	120	1	21.9	59	1	50	1	0
3	209	10	12/03/2019	19	2	17h	1	4	2	42	SLD	I7 - 120	C	7	120	1	30.1	53	1	50	1	0
3	209	11	12/03/2019	19	1	17h	1	4	3	43	KP	I8 - 120	C	8	120	1	29.6	53	1	50	1	0
3	209	12	12/03/2019	19	1	17h	1	4	4	44	MN	I1 - 120	T	1	120	1	29.4	52	1	50	1	0
3	209	13	12/03/2019	19	2	17h	1	4	5	45	KJF	I4 - 120	T	4	120	1	31.5	48	1	50	1	0
3	209	14	12/03/2019	19	2	17h	1	4	6	46	JJ	I3 - 120	T	3	120	1	33	50	1	50	1	0
3	209	17	12/03/2019	19	1	18h	1	4	1	41	PG	I6 - 300	T	6	300	1	28.4	60	1	50	1	4
3	209	18	12/03/2019	19	2	18h	1	4	2	42	SLD	I7 - 300	C	7	300	1	28.9	58	1	50	1	0
3	209	19	12/03/2019	19	1	18h	1	4	3	43	KP	I8 - 300	C	8	300	1	29.5	57	1	50	1	0
3	209	20	12/03/2019	19	1	18h	1	4	4	44	MN	I1 - 300	T	1	300	1	30	51	1	50	1	0
3	209	21	12/03/2019	19	2	18h	1	4	5	45	KJF	I4 - 300	T	4	300	1	31.1	54	1	50	1	0
3	210	21	12/03/2019	19	2	21h	1	4	5	45	KJF	I2 - 60	T	2	60	1	27.2	65	1	50	1	0
3	210	1	12/03/2019	19	1	19h	1	4	1	41	PG	I6 - 240	T	6	240	1	27.4	62	1	50	1	0
3	212	10	13/03/2019	19	2	20h	1	4	2	42	SLD	I6 - 240	T	6	240	1	28.8	62	1	50	1	0
3	210	3	12/03/2019	19	1	19h	1	4	3	43	KP	I8 - 240	C	8	240	1	27.9	59	1	50	1	1
3	210	4	12/03/2019	19	1	19h	1	4	4	44	MN	I1 - 240	T	1	240	1	27.9	61	1	50	1	1
3	210	5	12/03/2019	19	2	19h	1	4	5	45	KJF	I2 - 240	T	2	240	1	28.3	61	1	50	1	1
3	210	6	12/03/2019	19	2	19h	1	4	6	46	JJ	I4 - 240	T	4	240	1			1	50	1	0
3	210	9	12/03/2019	19	1	20h	1	4	1	41	PG	I6 - 180	T	6	180	1	27	67	1	50	1	0
3	210	10	12/03/2019	19	2	20h	1	4	2	42	SLD	I7 - 180	C	7	180	1	28.8	58	1	50	1	0
3	210	11	12/03/2019	19	1	20h	1	4	3	43	KP	I8 - 180	C	8	180	1	29.5	58	1	50	1	0
3	210	12	12/03/2019	19	1	20h	1	4	4	44	MN	I1 - 180	T	1	180	1	29.7	57	1	50	1	0
3	210	13	12/03/2019	19	2	20h	1	4	5	45	KJF	I2 - 180	T	2	180	1	27.3	64	1	50	1	0
3	210	14	12/03/2019	19	2	20h	1	4	6	46	JJ	I4 - 180	T	4	180	1	27.3	65	1	50	1	0
3	210	17	12/03/2019	19	1	21h	1	4	1	41	PG	I6 - 60	T	6	60	1	26.3	60	1	50	1	0
3	210	18	12/03/2019	19	2	21h	1	4	2	42	SLD	I7 - 60	C	7	60	1	28.6	60	1	50	1	0
3	209	22	12/03/2019	19	2	18h	1	4	6	46	JJ	I3 - 300	T	3	300	1	30.7	53	1	50	1	2
3	214	18	14/03/2019	19	2	21h	1	4	2	42	SLD	I3 - 300	T	3	300	1	28.1	63	1	50	1	0
3	212	6	13/03/2019	19	2	19h	1	4	6	46	JJ	I2 - 60	T	2	60	1	29	64	1	50	1	0
3	214	2	14/03/2019	19	2	19h	1	4	2	42	SLD	I3 - 240	T	3	240	1	28.5	59	1	50	1	0
3	214	3	14/03/2019	19	1	19h	1	4	3	43	KP	I6 - 240	T	6	240	1	28.2	60	1	50	1	0
3	214	4	14/03/2019	19	1	19h	1	4	4	44	MN	I7 - 240	C	7	240	1	28.1	61	1	50	1	0
3	214	5	14/03/2019	19	2	19h	1	4	5	45	KJF	I8 - 240	C	8	240	1	28.6	61	1	50	1	0
3	214	6	14/03/2019	19	2	19h	1	4	6	46	JJ	I1 - 240	T	1	240	1	28.5	61	1	50	1	0
3	214	9	14/03/2019	19	1	20h	1	4	1	41	PG	I5 - 120	T	5	120	1	27.6	67	1	50	1	0
3	214	10	14/03/2019	19	2	20h	1	4	2	42	SLD	I3 - 120	T	3	120	1	27.9	66	1	50	1	0
3	214	11	14/03/2019	19	1	20h	1	4	3	43	KP	I6 - 120	T	6	120	1	28.6	68	1	50	1	0
3	214	12	14/03/2019	19	1	20h	1	4	4	44	MN	I7 - 120	C	7	120	1	28.3	67	1	50	1	0
3	214	13	14/03/2019	19	2	20h	1	4	5	45	KJF	I8 - 120	C	8	120	1	28.2	65	1	50	1	1
3	213	22	14/03/2019	19	2	18h	1	4	6	46	JJ	I1 - 0	T	1	0	1	29.9	61	1	50	1	0
3	214	17	14/03/2019	19	1	21h	1	4	1	41	PG	I5 - 300	T	5	300	1	27.2	68	1	50	1	0
3	213	21	14/03/2019	19	2	18h	1	4	5	45	KJF	I8 - 0	C	8	0	1	29.8	62	1	50	1	0
3	214	19	14/03/2019	19	1	21h	1	4	3	43	KP	I6 - 300	T	6	300	1	27.9	63	1	50	1	0
3	214	20	14/03/2019	19	1	21h	1	4	4	44	MN	I7 - 300	C	7	300	1	27.9	65	1	50	1	0
3	214	21	14/03/2019	19	2	21h	1	4	5	45	KJF	I8 - 300	C	8	300	1	28.2	65	1	50	1	0
3	214	22	14/03/2019	19	2	21h	1	4	6	46	JJ	I1 - 300	T	1	300	1	28	66	1	50	1	0
3	215	1	15/03/2019	19	1	16h	1	4	1	41	PG	I4 - 0	T	4	0	1	27.5	69	1	50	1	0
3	215	2	15/03/2019	19	2	16h	1	4	2	42	SLD	I5 - 0	T	5	0	1	30.3	54	1	50	1	0
3	215	3	15/03/2019	19	1	16h	1	4	3	43	KP	I3 - 0	T	3	0	1	30.1	55	1	50	1	0
3	215	4	15/03/2019	19	1	16h	1	4	4	44	MN	I6 - 0	T	6	0	1	30.2	56	1	50	1	0
3	215	5	15/03/2019	19	2	16h	1	4	5	45	KJF	I7 - 0	C	7	0	1	31.7	54	1	50	1	0
3	215	6	15/03/2019	19	2	16h	1	4	6	46	JJ	I8 - 0	C	8	0	1	31.3	57	1	50	1	0
3	215	9	15/03/2019	19	1	17h	1	4	1	41	PG	I4 - 300	T	4	300	1	30.5	60	1	50	1	0
3	228	2	25/03/2019	19	2	19h	1	4	2	42	SLD	J7/J8 - 60	C	7	60	1	29	60	1	50	1	1
3	214	14	14/03/2019	19	2	20h	1	4	6	46	JJ	I1 - 120	T	1	120	1	28.3	67	1	50	1	4
3	213	4	14/03/2019	19	1	16h	1	4	4	44	MN	I7 - 60	C	7	60	1	30	56	1	50	1	1
3	212	11	13/03/2019	19	1	20h	1	4	3	43	KP	I7 - 240	C	7	240	1	28.9	62	1	50	1	0
3	212	12	13/03/2019	19	1	20h	1	4	4	44	MN	I8 - 240	C	8	240	1	28.4	64	1	50	1	0
3	212	13	13/03/2019	19	2	20h	1	4	5	45	KJF	I1 - 240	T	1	240	1	27.5	65	1	50	1	1
3	212	14	13/03/2019	19	2	20h	1	4	6	46	JJ	I2 - 240	T	2	240	1	27.7	67	1	50	1	0
3	212	17	13/03/2019	19	1	21h	1	4	1	41	PG	I3 - 180	T	3	180	1	27.3	67	1	50	1	0
3	212	18	13/03/2019	19	2	21h	1	4	2	42	SLD	I6 - 180	T	6	180	1	28.2	63	1	50	1	0
3	212	19	13/03/2019	19	1	21h	1	4	3	43	KP	I7 - 180	C	7	180	1	28.1	63	1	50	1	0
3	212	20	13/03/2019	19	1	21h	1	4	4	44	MN	I8 - 180	C	8	180	1	28	66	1	50	1	0
3	212	21	13/03/2019	19	2	21h	1	4	5	45	KJF	I1 - 180	T	1	180	1	27.1	65	1	50	1	0
3	212	22	13/03/2019	19	2	21h	1	4	6	46	JJ	I2 - 180	T	2	180	1	27.2	67	1	50	1	0
3	213	1	14/03/2019	19	1	16h	1	4	1	41	PG	I5 - 60	T	5	60	1	28	70	1	50	1	0
3	214	1	14/03/2019	19	1	19h	1	4	1	41	PG	I5 - 240	T	5	240	1	28.2	63	1	50	1	0
3	213	3	14/03/2019	19	1	16h	1	4	3	43	KP	I6 - 60	T	6	60	1	29.5	56	1	50	1	0
3	209	4	12/03/2019	19	1	16h	1	4	4	44	MN	I1 - 0	T	1	0	1	30.9	57	1	50	1	0
3	213	5	14/03/2019	19	2	16h	1	4	5	45	KJF	I8 - 60	C	8	60	1	29.4	57	1	50	1	0
3	213	6	14/03/2019	19	2	16h	1	4	6	46	JJ	I1 - 60	T	1	60	1	29.7	57	1	50	1	0
3	213	9	14/03/2019	19	1	17h	1	4	1	41	PG	I5 - 180	T	5	180	1	29.8	60	1	50	1	0
3	213	10	14/03/2019	19	2	17h	1	4	2	42	SLD	I3 - 180	T	3	180	1	30.3	50	1	50	1	0
3	213	11	14/03/2019	19	1	17h	1	4	3	43	KP	I6 - 180	T	6	180	1	30.2	52	1	50	1	0
3	213	12	14/03/2019	19	1	17h	1	4	4	44	MN	I7 - 180	C	7	180	1	30.2	54	1	50	1	0
3	213	13	14/03/2019	19	2	17h	1	4	5	45	KJF	I8 - 180	C	8	180	1	30.2	53	1	50	1	0
3	213	14	14/03/2019	19	2	17h	1	4	6	46	JJ	I1 - 180	T	1	180	1	30.4	52	1	50	1	0
3	213	17	14/03/2019	19	1	18h	1	4	1	41	PG	I5 - 0	T	5	0	1	29.2	64	1	50	1	0
3	213	18	14/03/2019	19	2	18h	1	4	2	42	SLD	I3 - 0	T	3	0	1	29.6	59	1	50	1	0
3	213	19	14/03/2019	19	1	18h	1	4	3	43	KP	I6 - 0	T	6	0	1	29.4	60	1	50	1	0
3	213	20	14/03/2019	19	1	18h	1	4	4	44	MN	I7 - 0	C	7	0	1	29.3	61	1	50	1	0
3	213	2	14/03/2019	19	2	16h	1	4	2	42	SLD	I3 - 60	T	3	60	1	29.3	57	1	50	1	0
3	205	9	08/03/2019	19	1	17h	1	4	1	41	PG	l8 - 300	C	8	300	1	30.5	69	1	50	1	0
3	209	6	12/03/2019	19	2	16h	1	4	6	46	JJ	I4 - 0	T	4	0	1	29.5	59	1	50	1	0
3	204	17	07/03/2019	19	1	21h	1	4	1	41	PG	l1 - 120	T	1	120	1	27.7	67	1	50	1	0
3	204	18	07/03/2019	19	2	21h	1	4	2	42	SLD	l2 - 120	T	2	120	1	28.7	66	1	50	1	0
3	204	19	07/03/2019	19	1	21h	1	4	3	43	KP	l3 - 120	T	3	120	1	28.1	68	1	50	1	0
3	204	20	07/03/2019	19	1	21h	1	4	4	44	MN	l4 - 120	T	4	120	1	28.4	65	1	50	1	0
3	204	21	07/03/2019	19	2	21h	1	4	5	45	KJF	l5 - 120	T	5	120	1	28.5	71	1	50	1	0
3	204	22	07/03/2019	19	2	21h	1	4	6	46	JJ	l6 - 120	T	6	120	1	28.2	68	1	50	1	0
3	205	1	08/03/2019	19	1	16h	1	4	1	41	PG	l8 - 180	C	8	180	1	32.6	54	1	50	1	0
3	205	2	08/03/2019	19	2	16h	1	4	2	42	SLD	l1 - 180	T	1	180	1	27.2	65	1	50	1	0
3	205	3	08/03/2019	19	1	16h	1	4	3	43	KP	l2 - 180	T	2	180	1	28.1	65	1	50	1	0
3	205	4	08/03/2019	19	1	16h	1	4	4	44	MN	l4 - 180	T	4	180	1	28.3	66	1	50	1	0
3	204	13	07/03/2019	19	2	20h	1	4	5	45	KJF	l5 - 300	T	5	300	1	29.6	62	1	50	1	0
3	205	6	08/03/2019	19	2	16h	1	4	6	46	JJ	l3 - 180	T	3	180	1	31	53	1	50	1	0
3	204	12	07/03/2019	19	1	20h	1	4	4	44	MN	l4 - 300	T	4	300	1	29.4	60	1	50	1	0
3	205	10	08/03/2019	19	2	17h	1	4	2	42	SLD	l1 - 300	T	1	300	1	29.2	62	1	50	1	0
3	205	11	08/03/2019	19	1	17h	1	4	3	43	KP	l2 - 300	T	2	300	1	29.5	63	1	50	1	0
3	205	12	08/03/2019	19	1	17h	1	4	4	44	MN	l4 - 300	T	4	300	1	29.6	64	1	50	1	0
3	205	13	08/03/2019	19	2	17h	1	4	5	45	KJF	l5 - 300	T	5	300	1	29.4	61	1	50	1	0
3	205	14	08/03/2019	19	2	17h	1	4	6	46	JJ	l3 - 300	T	3	300	1	28.8	62	1	50	1	0
3	205	17	08/03/2019	19	1	18h	1	4	1	41	PG	l8 - 0	C	8	0	1	28.1	69	1	50	1	0
3	205	18	08/03/2019	19	2	18h	1	4	2	42	SLD	l1 - 0	T	1	0	1	31.1	60	1	50	1	0
3	205	19	08/03/2019	19	1	18h	1	4	3	43	KP	l2 - 0	T	2	0	1	29.9	60	1	50	1	0
3	205	20	08/03/2019	19	1	18h	1	4	4	44	MN	l4 - 0	T	4	0	1	29.9	61	1	50	1	0
3	205	21	08/03/2019	19	2	18h	1	4	5	45	KJF	l5 - 0	T	5	0	1	28.9	67	1	50	1	0
3	205	22	08/03/2019	19	2	18h	1	4	6	46	JJ	l3 - 0	T	3	0	1	28.8	69	1	50	1	0
3	206	1	08/03/2019	19	1	19h	1	4	1	41	PG	l8 - 240	C	8	240	1	27.6	69	1	50	1	0
3	205	5	08/03/2019	19	2	16h	1	4	5	45	KJF	l5 - 180	T	5	180	1	33	54	1	50	1	0
3	203	19	07/03/2019	19	1	18h	1	4	3	43	KP	l3 - 60	T	3	60	1	29	63	1	50	1	0
3	203	2	07/03/2019	19	2	16h	1	4	2	42	SLD	l2 - 180	T	2	180	1	30.2	56	1	50	1	0
3	203	3	07/03/2019	19	1	16h	1	4	3	43	KP	l3 - 180	T	3	180	1	31.5	60	1	50	1	0
3	203	4	07/03/2019	19	1	16h	1	4	4	44	MN	l4 - 180	T	4	180	1	30.3	58	1	50	1	0
3	203	5	07/03/2019	19	2	16h	1	4	5	45	KJF	l5 - 180	T	5	180	1	28	66	1	50	1	0
3	203	6	07/03/2019	19	2	16h	1	4	6	46	JJ	l6 - 180	T	6	180	1	27.8	64	1	50	1	0
3	203	9	07/03/2019	19	1	17h	1	4	1	41	PG	l1 - 0	T	1	0	1	29.3	64	1	50	1	0
3	203	10	07/03/2019	19	2	17h	1	4	2	42	SLD	l2 - 0	T	2	0	1	31.2	58	1	50	1	0
3	203	11	07/03/2019	19	1	17h	1	4	3	43	KP	l3 - 0	T	3	0	1	31.1	57	1	50	1	0
3	203	12	07/03/2019	19	1	17h	1	4	4	44	MN	l4 - 0	T	4	0	1	30.8	56	1	50	1	0
3	203	13	07/03/2019	19	2	17h	1	4	5	45	KJF	l5 - 0	T	5	0	1	28.7	61	1	50	1	0
3	203	14	07/03/2019	19	2	17h	1	4	6	46	JJ	l6 - 0	T	6	0	1	28.9	71	1	50	1	0
3	204	14	07/03/2019	19	2	20h	1	4	6	46	JJ	l6 - 300	T	6	300	1	30.4	71	1	50	1	0
3	203	18	07/03/2019	19	2	18h	1	4	2	42	SLD	l2 - 60	T	2	60	1	29	62	1	50	1	0
3	206	4	08/03/2019	19	1	19h	1	4	4	44	MN	l4 - 240	T	4	240	1	28.2	64	1	50	1	0
3	203	20	07/03/2019	19	1	18h	1	4	4	44	MN	l4 - 60	T	4	60	1	29.3	64	1	50	1	0
3	203	21	07/03/2019	19	2	18h	1	4	5	45	KJF	l5 - 60	T	5	60	1	28.7	73	1	50	1	2
3	203	22	07/03/2019	19	2	18h	1	4	6	46	JJ	l6 - 60	T	6	60	1	28	65	1	50	1	6
3	204	1	07/03/2019	19	1	19h	1	4	1	41	PG	l1 - 240	T	1	240	1	28.1	66	1	50	1	0
3	204	2	07/03/2019	19	2	19h	1	4	2	42	SLD	l2 - 240	T	2	240	1	29.8	56	1	50	1	0
3	204	3	07/03/2019	19	1	19h	1	4	3	43	KP	l3 - 240	T	3	240	1	29.7	54	1	50	1	0
3	204	4	07/03/2019	19	1	19h	1	4	4	44	MN	l4 - 240	T	4	240	1	29.6	55	1	50	1	0
3	204	5	07/03/2019	19	2	19h	1	4	5	45	KJF	l5 - 240	T	5	240	1	28.4	63	1	50	1	0
3	204	6	07/03/2019	19	2	19h	1	4	6	46	JJ	l6 - 240	T	6	240	1	29	61	1	50	1	0
3	204	9	07/03/2019	19	1	20h	1	4	1	41	PG	l1 - 300	T	1	300	1	27.9	66	1	50	1	0
3	204	10	07/03/2019	19	2	20h	1	4	2	42	SLD	l2 - 300	T	2	300	1	28.7	57	1	50	1	0
3	204	11	07/03/2019	19	1	20h	1	4	3	43	KP	l3 - 300	T	3	300	1	29.5	59	1	50	1	0
3	203	17	07/03/2019	19	1	18h	1	4	1	41	PG	l1 - 60	T	1	60	1	28	65	1	50	1	0
3	208	12	11/03/2019	19	1	20h	1	4	4	44	MN	I4 - 120	T	4	120	1	26.7	69	1	50	1	0
3	207	19	11/03/2019	19	1	18h	1	4	3	43	KP	I1 - 300	T	1	300	1	29.7	56	1	50	1	0
3	207	20	11/03/2019	19	1	18h	1	4	4	44	MN	I2 - 300	T	2	300	1	29.8	57	1	50	1	0
3	207	21	11/03/2019	19	2	18h	1	4	5	45	KJF	I4 - 300	T	4	300	1	30.7	55	1	50	1	0
3	207	22	11/03/2019	19	2	18h	1	4	6	46	JJ	I5 - 300	T	5	300	1	30.7	59	1	50	1	0
3	208	1	11/03/2019	19	1	19h	1	4	1	41	PG	I8 - 240	C	8	240	1	28.6	63	1	50	1	0
3	208	2	11/03/2019	19	2	19h	1	4	2	42	SLD	I1 - 240	T	1	240	1	29.7	58	1	50	1	0
3	208	3	11/03/2019	19	1	19h	1	4	3	43	KP	I2 - 240	T	2	240	1	28.7	61	1	50	1	0
3	208	4	11/03/2019	19	1	19h	1	4	4	44	MN	I4 - 240	T	4	240	1	28	59	1	50	1	1
3	208	5	11/03/2019	19	2	19h	1	4	5	45	KJF	I5 - 240	T	5	240	1	29.6	64	1	50	1	1
3	208	6	11/03/2019	19	2	19h	1	4	6	46	JJ	I3 - 240	T	3	240	1	29.4	64	1	50	1	0
3	208	9	11/03/2019	19	1	20h	1	4	1	41	PG	I8 - 120	C	8	120	1	27.4	66	1	50	1	0
3	206	2	08/03/2019	19	2	19h	1	4	2	42	SLD	l1 - 240	T	1	240	1	28.6	68	1	50	1	0
3	208	11	11/03/2019	19	1	20h	1	4	3	43	KP	I2 - 120	T	2	120	1	26.5	69	1	50	1	0
3	207	14	11/03/2019	19	2	17h	1	4	6	46	JJ	I5 - 0	T	5	0	1	38.2	49	1	50	1	0
3	208	13	11/03/2019	19	2	20h	1	4	5	45	KJF	I5 - 120	T	5	120	1	26.3	69	1	50	1	0
3	208	14	11/03/2019	19	2	20h	1	4	6	46	JJ	I3 - 120	T	3	120	1	27.5	71	1	50	1	0
3	208	17	11/03/2019	19	1	21h	1	4	1	41	PG	I7 - 60	C	7	60	1	27.1	67	1	50	1	0
3	208	18	11/03/2019	19	2	21h	1	4	2	42	SLD	I8 - 60	C	8	60	1	26	69	1	50	1	0
3	208	19	11/03/2019	19	1	21h	1	4	3	43	KP	I1 - 60	T	1	60	1	26.5	68	1	50	1	0
3	208	20	11/03/2019	19	1	21h	1	4	4	44	MN	I2 - 60	T	2	60	1	26.8	71	1	50	1	0
3	208	21	11/03/2019	19	2	21h	1	4	5	45	KJF	I4 - 60	T	4	60	1	26	70	1	50	1	0
3	208	22	11/03/2019	19	2	21h	1	4	6	46	JJ	I5 - 60	T	5	60	1	26.1	72	1	50	1	0
3	209	1	12/03/2019	19	1	16h	1	4	1	41	PG	I6 - 0	T	6	0	1	28.5	65	1	50	1	0
3	209	2	12/03/2019	19	2	16h	1	4	2	42	SLD	I7 - 0	C	7	0	1	30.1	64	1	50	1	0
3	209	3	12/03/2019	19	1	16h	1	4	3	43	KP	I8 - 0	C	8	0	1	30.6	63	1	50	1	0
3	215	12	15/03/2019	19	1	17h	1	4	4	44	MN	I6 - 300	T	6	300	1	29.9	56	1	50	1	0
3	208	10	11/03/2019	19	2	20h	1	4	2	42	SLD	I1 - 120	T	1	120	1	27.5	65	1	50	1	0
3	206	22	08/03/2019	19	2	21h	1	4	6	46	JJ	l3 - 60	T	3	60	1	29.8	63	1	50	1	0
3	209	5	12/03/2019	19	2	16h	1	4	5	45	KJF	I2 - 0	T	2	0	1	30.1	56	1	50	1	0
3	206	5	08/03/2019	19	2	19h	1	4	5	45	KJF	l5 - 240	T	5	240	1	29	65	1	50	1	0
3	206	6	08/03/2019	19	2	19h	1	4	6	46	JJ	l3 - 240	T	3	240	1	28.9	66	1	50	1	1
3	206	9	08/03/2019	19	1	20h	1	4	1	41	PG	l8 - 120	C	8	120	1	27.4	70	1	50	1	0
3	206	10	08/03/2019	19	2	20h	1	4	2	42	SLD	l1 - 120	T	1	120	1	28.6	60	1	50	1	0
3	206	11	08/03/2019	19	1	20h	1	4	3	43	KP	l2 - 120	T	2	120	1	28.5	63	1	50	1	0
3	206	12	08/03/2019	19	1	20h	1	4	4	44	MN	l4 - 120	T	4	120	1	29	63	1	50	1	0
3	206	13	08/03/2019	19	2	20h	1	4	5	45	KJF	l5 - 120	T	5	120	1	28.9	62	1	50	1	0
3	206	14	08/03/2019	19	2	20h	1	4	6	46	JJ	l3 - 120	T	3	120	1	28	63	1	50	1	0
3	206	17	08/03/2019	19	1	21h	1	4	1	41	PG	l8 - 60	C	8	60	1	27.2	71	1	50	1	0
3	206	18	08/03/2019	19	2	21h	1	4	2	42	SLD	l1 - 60	T	1	60	1	30.7	60	1	50	1	0
3	206	19	08/03/2019	19	1	21h	1	4	3	43	KP	l2 - 60	T	2	60	1	31.5	63	1	50	1	0
3	207	18	11/03/2019	19	2	18h	1	4	2	42	SLD	I8 - 300	C	8	300	1	29.7	57	1	50	1	0
3	206	21	08/03/2019	19	2	21h	1	4	5	45	KJF	l5 - 60	T	5	60	1	29.7	63	1	50	1	0
3	207	17	11/03/2019	19	1	18h	1	4	1	41	PG	I7 - 300	C	7	300	1	29.4	61	1	50	1	0
3	207	1	11/03/2019	19	1	16h	1	4	1	41	PG	I7 - 240	C	7	240	1	27.6	67	1	50	1	0
3	207	2	11/03/2019	19	2	16h	1	4	2	42	SLD	I8 - 0	C	8	0	1	28.1	51	1	50	1	0
3	207	3	11/03/2019	19	1	16h	1	4	3	43	KP	I1 - 300	T	1	300	1	28.4	50	1	50	1	0
3	207	4	11/03/2019	19	1	16h	1	4	4	44	MN	I2 - 120	T	2	120	1	29.5	49	1	50	1	0
3	207	5	11/03/2019	19	2	16h	1	4	5	45	KJF	I4 - 180	T	4	180	1	29.1	76	1	50	1	0
3	207	6	11/03/2019	19	2	16h	1	4	6	46	JJ	I4 - 180	T	4	180	1	28.4	75	1	50	1	0
3	207	9	11/03/2019	19	1	17h	1	4	1	41	PG	I7 - 0	C	7	0	1	30.5	61	1	50	1	0
3	207	10	11/03/2019	19	2	17h	1	4	2	42	SLD	I8 - 0	C	8	0	1	31.3	55	1	50	1	0
3	207	11	11/03/2019	19	1	17h	1	4	3	43	KP	I1 - 0	T	1	0	1	30.7	55	1	50	1	0
3	207	12	11/03/2019	19	1	17h	1	4	4	44	MN	I2 - 0	T	2	0	1	30.6	56	1	50	1	0
3	207	13	11/03/2019	19	2	17h	1	4	5	45	KJF	I4 - 0	T	4	0	1	40.6	41	1	50	1	0
3	206	3	08/03/2019	19	1	19h	1	4	3	43	KP	l2 - 240	T	2	240	1	28	64	1	50	1	0
3	206	20	08/03/2019	19	1	21h	1	4	4	44	MN	l4 - 60	T	4	60	1	31.3	59	1	50	1	0
3	224	3	21/03/2019	19	1	19h	1	4	3	43	KP	I1/I2 - 120	T	1	120	1	27.9	69	1	50	1	0
3	224	20	21/03/2019	19	1	21h	1	4	4	44	MN	I7/I8 - 60	C	7	60	1	28.1	69	1	50	1	0
3	223	11	21/03/2019	19	1	17h	1	4	3	43	KP	I1/I2 - 0	T	1	0	1	29.5	63	1	50	1	0
3	223	12	21/03/2019	19	1	17h	1	4	4	44	MN	I7/I8 - 0	C	7	0	1	29.1	64	1	50	1	0
3	223	13	21/03/2019	19	2	17h	1	4	5	45	KJF	I3/I4 - 0	T	3	0	1	32.2	54	1	50	1	0
3	223	14	21/03/2019	19	2	17h	1	4	6	46	JJ	J7/J8 - 0	C	7	0	1	34.9	54	1	50	1	0
3	223	17	21/03/2019	19	1	18h	1	4	1	41	PG	I5/I6 - 300	T	5	300	1	28.9	69	1	50	1	0
3	223	18	21/03/2019	19	2	18h	1	4	2	42	SLD	K7/K8 - 300	C	7	300	1	28.9	65	1	50	1	0
3	223	19	21/03/2019	19	1	18h	1	4	3	43	KP	I1/I2 - 300	T	1	300	1	28.8	66	1	50	1	0
3	223	20	21/03/2019	19	1	18h	1	4	4	44	MN	I7/I8 - 300	C	7	300	1	28.4	68	1	50	1	0
3	223	21	21/03/2019	19	2	18h	1	4	5	45	KJF	I3/I4 - 300	T	3	300	1	30.8	60	1	50	1	0
3	223	22	21/03/2019	19	2	18h	1	4	6	46	JJ	J7/J8 - 300	C	7	300	1	30.6	59	1	50	1	0
3	223	9	21/03/2019	19	1	17h	1	4	1	41	PG	I5/I6 - 0	T	5	0	1	28.3	69	1	50	1	0
3	224	2	21/03/2019	19	2	19h	1	4	2	42	SLD	K7/K8 - 120	C	7	120	1	28	69	1	50	1	0
3	223	6	21/03/2019	19	2	16h	1	4	6	46	JJ	J7/J8 - 240	C	7	240	1	28.1	72	1	50	1	0
3	224	4	21/03/2019	19	1	19h	1	4	4	44	MN	I7/I8 - 120	C	7	120	1	27	70	1	50	1	2
3	224	5	21/03/2019	19	2	19h	1	4	5	45	KJF	I3/I4 - 120	T	3	120	1	28.9	65	1	50	1	0
3	224	6	21/03/2019	19	2	19h	1	4	6	46	JJ	J7/J8 - 120	C	7	120	1	28.6	66	1	50	1	0
3	224	9	21/03/2019	19	1	20h	1	4	1	41	PG	I5/I6 - 180	T	5	180	1	27.7	71	1	50	1	0
3	224	10	21/03/2019	19	2	20h	1	4	2	42	SLD	K7/K8 - 180	C	7	180	1	29.8	64	1	50	1	0
3	224	11	21/03/2019	19	1	20h	1	4	3	43	KP	I1/I2 - 180	T	1	180	1	29.7	64	1	50	1	0
3	224	12	21/03/2019	19	1	20h	1	4	4	44	MN	I7/I8 - 180	C	7	180	1	28.1	65	1	50	1	0
3	224	13	21/03/2019	19	2	20h	1	4	5	45	KJF	I3/I4 - 180	T	3	180	1	27.9	69	1	50	1	0
3	224	14	21/03/2019	19	2	20h	1	4	6	46	JJ	J7/J8 - 180	C	7	180	1	28.2	70	1	50	1	0
3	224	17	21/03/2019	19	1	21h	1	4	1	41	PG	I5/I6 - 60	T	5	60	1	27.3	69	1	50	1	0
3	224	18	21/03/2019	19	2	21h	1	4	2	42	SLD	K7/K8 - 60	C	7	60	1	28	63	1	50	1	0
3	215	10	15/03/2019	19	2	17h	1	4	2	42	SLD	I5 - 300	T	5	300	1	30.2	55	1	50	1	0
3	224	1	21/03/2019	19	1	19h	1	4	1	41	PG	I5/I6 - 120	T	5	120	1	28.1	69	1	50	1	0
3	222	13	20/03/2019	19	2	20h	1	4	5	45	KJF	J7/J8 - 120	C	7	120	1	25.7	75	1	50	1	0
3	221	20	20/03/2019	19	1	18h	1	4	4	44	MN	I3/I4 - 0	T	3	0	1	28.5	67	1	50	1	0
3	221	21	20/03/2019	19	2	18h	1	4	5	45	KJF	J7/J8 - 0	C	7	0	1	27.8	76	1	50	1	0
3	221	22	20/03/2019	19	2	18h	1	4	6	46	JJ	I5/I6 - 0	T	5	0	1	27.9	72	1	50	1	0
3	222	1	20/03/2019	19	1	19h	1	4	1	41	PG	k7/k8 - 240	C	7	240	1	26.9	72	1	50	1	0
3	222	2	20/03/2019	19	2	19h	1	4	2	42	SLD	I1/I2 - 240	T	1	240	1	28.4	71	1	50	1	0
3	222	3	20/03/2019	19	1	19h	1	4	3	43	KP	I7/I8 - 240	C	7	240	1	28.2	70	1	50	1	0
3	222	4	20/03/2019	19	1	19h	1	4	4	44	MN	I3/I4 - 240	T	3	240	1	28.2	67	1	50	1	0
3	222	5	20/03/2019	19	2	19h	1	4	5	45	KJF	J7/J8 - 240	C	7	240	1	26.3	74	1	50	1	0
3	222	6	20/03/2019	19	2	19h	1	4	6	46	JJ	I5/I6 - 240	T	5	240	1	26.9	74	1	50	1	0
3	222	9	20/03/2019	19	1	20h	1	4	1	41	PG	k7/k8 - 120	C	7	120	1	27.6	68	1	50	1	0
3	222	10	20/03/2019	19	2	20h	1	4	2	42	SLD	I1/I2 - 120	T	1	120	1	28.3	66	1	50	1	0
3	223	10	21/03/2019	19	2	17h	1	4	2	42	SLD	K7/K8 - 0	C	7	0	1	29.4	64	1	50	1	0
3	222	12	20/03/2019	19	1	20h	1	4	4	44	MN	I3/I4 - 120	T	3	120	1	28	66	1	50	1	0
3	224	21	21/03/2019	19	2	21h	1	4	5	45	KJF	I3/I4 - 60	T	3	60	1	27.5	64	1	50	1	0
3	222	14	20/03/2019	19	2	20h	1	4	6	46	JJ	I5/I6 - 120	T	5	120	1	28.8	75	1	50	1	0
3	222	17	20/03/2019	19	1	21h	1	4	1	41	PG	k7/k8 - 60	C	7	60	1	26.3	71	1	50	1	0
3	222	18	20/03/2019	19	2	21h	1	4	2	42	SLD	I1/I2 - 60	T	1	60	1	30	70	1	50	1	0
3	222	19	20/03/2019	19	1	21h	1	4	3	43	KP	I7/I8 - 60	C	7	60	1	28.7	66	1	50	1	0
3	222	20	20/03/2019	19	1	21h	1	4	4	44	MN	I3/I4 - 60	T	3	60	1	28.4	65	1	50	1	0
3	222	21	20/03/2019	19	2	21h	1	4	5	45	KJF	J7/J8 - 60	C	7	60	1	25.8	75	1	50	1	0
3	222	22	20/03/2019	19	2	21h	1	4	6	46	JJ	I5/I6 - 60	T	5	60	1	25.8	74	1	50	1	0
3	223	1	21/03/2019	19	1	16h	1	4	1	41	PG	I5/I6 - 240	T	5	240	1	27.6	75	1	50	1	0
3	223	2	21/03/2019	19	2	16h	1	4	2	42	SLD	K7/K8 - 240	C	7	240	1	29.2	64	1	50	1	0
3	223	3	21/03/2019	19	1	16h	1	4	3	43	KP	I1/I2 - 240	T	1	240	1	29.3	63	1	50	1	0
3	223	4	21/03/2019	19	1	16h	1	4	4	44	MN	I7/I8 - 240	C	7	240	1	29.2	62	1	50	1	1
3	223	5	21/03/2019	19	2	16h	1	4	5	45	KJF	I3/I4 - 240	T	3	240	1	26.8	64	1	50	1	0
3	222	11	20/03/2019	19	1	20h	1	4	3	43	KP	I7/I8 - 120	C	7	120	1	28	65	1	50	1	0
3	227	5	25/03/2019	19	2	16h	1	4	5	45	KJF	I1/I2 - 0	T	1	0	1	32.4	57	1	50	1	0
3	224	19	21/03/2019	19	1	21h	1	4	3	43	KP	I1/I2 - 60	T	1	60	1	28.7	66	1	50	1	0
3	226	13	22/03/2019	19	2	20h	1	4	5	45	KJF	I7/I8 - 180	C	7	180	1	26.7	70	1	50	1	0
3	226	14	22/03/2019	19	2	20h	1	4	6	46	JJ	I3/I4 - 180	T	3	180	1	28.3	68	1	50	1	0
3	226	17	22/03/2019	19	1	21h	1	4	1	41	PG	J7/J8 - 60	C	7	60	1	31.6	59	1	50	1	0
3	226	18	22/03/2019	19	2	21h	1	4	2	42	SLD	I5/I6 - 60	T	5	60	1	26.8	67	1	50	1	0
3	226	19	22/03/2019	19	1	21h	1	4	3	43	KP	K7/K8 - 60	C	7	60	1	26.8	70	1	50	1	0
3	226	20	22/03/2019	19	1	21h	1	4	4	44	MN	I1/I2 - 60	T	1	60	1	26.9	72	1	50	1	0
3	226	21	22/03/2019	19	2	21h	1	4	5	45	KJF	I7/I8 - 60	C	7	60	1	25.6	82	1	50	1	0
3	226	22	22/03/2019	19	2	21h	1	4	6	46	JJ	I3/I4 - 60	T	3	60	1	25	78	1	50	1	0
3	227	1	25/03/2019	19	1	16h	1	4	1	41	PG	I3/I4 - 0	T	3	0	1	27.6	74	1	50	1	0
3	227	2	25/03/2019	19	2	16h	1	4	2	42	SLD	J7/J8 - 0	C	7	0	1	32.4	50	1	50	1	0
3	226	11	22/03/2019	19	1	20h	1	4	3	43	KP	K7/K8 - 180	C	7	180	1	26.8	69	1	50	1	0
3	227	4	25/03/2019	19	1	16h	1	4	4	44	MN	K7/K8 - 0	C	7	0	1	32.9	49	1	50	1	0
3	226	10	22/03/2019	19	2	20h	1	4	2	42	SLD	I5/I6 - 180	T	5	180	1	27.1	70	1	50	1	0
3	227	6	25/03/2019	19	2	16h	1	4	6	46	JJ	I7/I8 - 0	C	7	0	1	32.2	58	1	50	1	0
3	227	9	25/03/2019	19	1	17h	1	4	1	41	PG	I3/I4 - 300	T	3	300	1	30	65	1	50	1	0
3	227	10	25/03/2019	19	2	17h	1	4	2	42	SLD	J7/J8 - 300	C	7	300	1	30.2	50	1	50	1	0
3	227	11	25/03/2019	19	1	17h	1	4	3	43	KP	I5/I6 - 300	T	5	300	1	30.7	52	1	50	1	0
3	227	12	25/03/2019	19	1	17h	1	4	4	44	MN	K7/K8 - 300	C	7	300	1	30.4	54	1	50	1	0
3	227	13	25/03/2019	19	2	17h	1	4	5	45	KJF	I1/I2 - 300	T	1	300	1	31.1	56	1	50	1	0
3	227	14	25/03/2019	19	2	17h	1	4	6	46	JJ	I7/I8 - 300	C	7	300	1	31	55	1	50	1	0
3	227	17	25/03/2019	19	1	18h	1	4	1	41	PG	I3/I4 - 120	T	3	120	1	29.2	64	1	50	1	0
3	227	18	25/03/2019	19	2	18h	1	4	2	42	SLD	J7/J8 - 120	C	7	120	1	29.9	56	1	50	1	0
3	227	19	25/03/2019	19	1	18h	1	4	3	43	KP	I5/I6 - 120	T	5	120	1	30.2	55	1	50	1	0
3	227	20	25/03/2019	19	1	18h	1	4	4	44	MN	K7/K8 - 120	C	7	120	1	29.8	59	1	50	1	0
3	227	21	25/03/2019	19	2	18h	1	4	5	45	KJF	I1/I2 - 120	T	1	120	1	29.2	58	1	50	1	0
3	227	3	25/03/2019	19	1	16h	1	4	3	43	KP	I5/I6 - 0	T	5	0	1	32.4	56	1	50	1	0
3	225	17	22/03/2019	19	1	18h	1	4	1	41	PG	J7/J8 - 300	C	7	300	1	27.7	71	1	50	1	0
3	224	22	21/03/2019	19	2	21h	1	4	6	46	JJ	J7/J8 - 60	C	7	60	1	27.6	64	1	50	1	0
3	225	1	22/03/2019	19	1	16h	1	4	1	41	PG	J7/J8 - 0	C	7	0	1	26.9	75	1	50	1	0
3	225	2	22/03/2019	19	2	16h	1	4	2	42	SLD	I5/I6 - 0	T	5	0	1	27.5	71	1	50	1	0
3	225	3	22/03/2019	19	1	16h	1	4	3	43	KP	K7/K8 - 0	C	7	0	1	27.9	69	1	50	1	0
3	225	4	22/03/2019	19	1	16h	1	4	4	44	MN	I1/I2 - 0	T	1	0	1	28.1	68	1	50	1	1
3	225	5	22/03/2019	19	2	16h	1	4	5	45	KJF	I7/I8 - 0	C	7	0	1	27.7	70	1	50	1	0
3	225	6	22/03/2019	19	2	16h	1	4	6	46	JJ	I3/I4 - 0	T	3	0	1	31.7	57	1	50	1	1
3	225	9	22/03/2019	19	1	17h	1	4	1	41	PG	J7/J8 - 120	C	7	120	1	28.4	68	1	50	1	0
3	225	10	22/03/2019	19	2	17h	1	4	2	42	SLD	I5/I6 - 120	T	5	120	1	28.4	64	1	50	1	0
3	225	11	22/03/2019	19	1	17h	1	4	3	43	KP	K7/K8 - 120	C	7	120	1	30.1	66	1	50	1	0
3	225	12	22/03/2019	19	1	17h	1	4	4	44	MN	I1/I2 - 120	T	1	120	1	29.9	62	1	50	1	0
3	226	12	22/03/2019	19	1	20h	1	4	4	44	MN	I1/I2 - 180	T	1	180	1	27	67	1	50	1	0
3	225	14	22/03/2019	19	2	17h	1	4	6	46	JJ	I3/I4 - 120	T	3	120	1	30.3	58	1	50	1	0
3	221	17	20/03/2019	19	1	18h	1	4	1	41	PG	k7/k8 - 0	C	7	0	1	28	72	1	50	1	0
3	225	18	22/03/2019	19	2	18h	1	4	2	42	SLD	I5/I6 - 300	T	5	300	1	28.2	65	1	50	1	0
3	225	19	22/03/2019	19	1	18h	1	4	3	43	KP	K7/K8 - 300	C	7	300	1	28	66	1	50	1	0
3	225	20	22/03/2019	19	1	18h	1	4	4	44	MN	I1/I2 - 300	T	1	300	1	28.7	65	1	50	1	0
3	225	21	22/03/2019	19	2	18h	1	4	5	45	KJF	I7/I8 - 300	C	7	300	1	28.7	64	1	50	1	0
3	225	22	22/03/2019	19	2	18h	1	4	6	46	JJ	I3/I4 - 300	T	3	300	1	28.6	68	1	50	1	0
3	226	1	22/03/2019	19	1	19h	1	4	1	41	PG	J7/J8 - 240	C	7	240	1	27.9	70	1	50	1	0
3	226	2	22/03/2019	19	2	19h	1	4	2	42	SLD	I5/I6 - 240	T	5	240	1	28.2	65	1	50	1	0
3	226	3	22/03/2019	19	1	19h	1	4	3	43	KP	K7/K8 - 240	C	7	240	1	27.9	67	1	50	1	0
3	226	4	22/03/2019	19	1	19h	1	4	4	44	MN	I1/I2 - 240	T	1	240	1	27.9	69	1	50	1	0
3	226	5	22/03/2019	19	2	19h	1	4	5	45	KJF	I7/I8 - 240	C	7	240	1	27.4	74	1	50	1	0
3	226	6	22/03/2019	19	2	19h	1	4	6	46	JJ	I3/I4 - 240	T	3	240	1	27.7	70	1	50	1	0
3	226	9	22/03/2019	19	1	20h	1	4	1	41	PG	J7/J8 - 180	C	7	180	1	26.6	73	1	50	1	0
3	225	13	22/03/2019	19	2	17h	1	4	5	45	KJF	I7/I8 - 120	C	7	120	1	30.8	57	1	50	1	0
3	217	20	18/03/2019	19	1	18h	1	4	4	44	MN	I3 - 0	T	3	0	1	29.7	57	1	50	1	0
3	221	19	20/03/2019	19	1	18h	1	4	3	43	KP	I7/I8 - 0	C	7	0	1	29.7	70	1	50	1	0
3	217	4	18/03/2019	19	1	16h	1	4	4	44	MN	I3 - 60	T	3	60	1	30.5	56	1	50	1	0
3	217	5	18/03/2019	19	2	16h	1	4	5	45	KJF	I6 - 60	T	6	60	1	31.6	61	1	50	1	0
3	217	6	18/03/2019	19	2	16h	1	4	6	46	JJ	I7 - 60	C	7	60	1	30.4	67	1	50	1	0
3	217	9	18/03/2019	19	1	17h	1	4	1	41	PG	I2 - 240	T	2	240	1	30.5	72	1	50	1	0
3	217	10	18/03/2019	19	2	17h	1	4	2	42	SLD	I4 - 240	T	4	240	1	30.4	58	1	50	1	0
3	217	11	18/03/2019	19	1	17h	1	4	3	43	KP	I5 - 240	T	5	240	1	30	58	1	50	1	0
3	217	12	18/03/2019	19	1	17h	1	4	4	44	MN	I3 - 240	T	3	240	1	30.1	56	1	50	1	0
3	217	13	18/03/2019	19	2	17h	1	4	5	45	KJF	I6 - 240	T	6	240	1	40.4	32	1	50	1	0
3	217	14	18/03/2019	19	2	17h	1	4	6	46	JJ	I7 - 240	C	7	240	1	41.5	32	1	50	1	0
3	217	17	18/03/2019	19	1	18h	1	4	1	41	PG	I2 - 0	T	2	0	1	29.1	66	1	50	1	0
3	217	2	18/03/2019	19	2	16h	1	4	2	42	SLD	I4 - 60	T	4	60	1	30.9	62	1	50	1	0
3	217	19	18/03/2019	19	1	18h	1	4	3	43	KP	I5 - 0	T	5	0	1	29.9	57	1	50	1	0
3	217	1	18/03/2019	19	1	16h	1	4	1	41	PG	I2 - 60	T	2	60	1	27.7	69	1	50	1	0
3	217	21	18/03/2019	19	2	18h	1	4	5	45	KJF	I6 - 0	T	6	0	1	36.4	37	1	50	1	0
3	217	22	18/03/2019	19	2	18h	1	4	6	46	JJ	I7 - 0	C	7	0	1	43.1	30	1	50	1	0
3	218	1	18/03/2019	19	1	19h	1	4	1	41	PG	I2 - 300	T	2	300	1	28.4	64	1	50	1	0
3	218	2	18/03/2019	19	2	19h	1	4	2	42	SLD	I4 - 300	T	4	300	1	29.1	61	1	50	1	0
3	218	3	18/03/2019	19	1	19h	1	4	3	43	KP	I5 - 300	T	5	300	1	29.7	62	1	50	1	1
3	218	4	18/03/2019	19	1	19h	1	4	4	44	MN	I3 - 300	T	3	300	1	28.9	62	1	50	1	1
3	218	5	18/03/2019	19	2	19h	1	4	5	45	KJF	I6 - 300	T	6	300	1	29.5	60	1	50	1	1
3	218	6	18/03/2019	19	2	19h	1	4	6	46	JJ	I7 - 300	C	7	300	1	29.6	58	1	50	1	0
3	218	9	18/03/2019	19	1	20h	1	4	1	41	PG	I2 - 120	T	2	120	1	27.9	68	1	50	1	0
3	218	10	18/03/2019	19	2	20h	1	4	2	42	SLD	I4 - 120	T	4	120	1	30.8	60	1	50	1	0
3	218	11	18/03/2019	19	1	20h	1	4	3	43	KP	I5 - 120	T	5	120	1	30	59	1	50	1	0
3	218	12	18/03/2019	19	1	20h	1	4	4	44	MN	I3 - 120	T	3	120	1	29	63	1	50	1	0
3	217	18	18/03/2019	19	2	18h	1	4	2	42	SLD	I4 - 0	T	4	0	1	30	57	1	50	1	0
3	216	6	15/03/2019	19	2	19h	1	4	6	46	JJ	I8 - 180	C	8	180	1	28.7	64	1	50	1	4
3	215	13	15/03/2019	19	2	17h	1	4	5	45	KJF	I7 - 300	C	7	300	1	31.6	53	1	50	1	0
3	215	14	15/03/2019	19	2	17h	1	4	6	46	JJ	I8 - 300	C	8	300	1	31.6	55	1	50	1	0
3	215	17	15/03/2019	19	1	18h	1	4	1	41	PG	I4 - 240	T	4	240	1	29.5	62	1	50	1	0
3	215	18	15/03/2019	19	2	18h	1	4	2	42	SLD	I5 - 240	T	5	240	1	29.9	58	1	50	1	0
3	215	19	15/03/2019	19	1	18h	1	4	3	43	KP	I3 - 240	T	3	240	1	29.6	58	1	50	1	0
3	215	20	15/03/2019	19	1	18h	1	4	4	44	MN	I6 - 240	T	6	240	1	29.5	59	1	50	1	1
3	215	21	15/03/2019	19	2	18h	1	4	5	45	KJF	I7 - 240	C	7	240	1	31.8	53	1	50	1	0
3	215	22	15/03/2019	19	2	18h	1	4	6	46	JJ	I8 - 240	C	8	240	1	32.4	52	1	50	1	3
3	216	1	15/03/2019	19	1	19h	1	4	1	41	PG	I4 - 180	T	4	180	1	28.7	65	1	50	1	2
3	216	2	15/03/2019	19	2	19h	1	4	2	42	SLD	I5 - 180	T	5	180	1	28.8	62	1	50	1	1
3	216	3	15/03/2019	19	1	19h	1	4	3	43	KP	I3 - 180	T	3	180	1	28.7	63	1	50	1	0
3	217	3	18/03/2019	19	1	16h	1	4	3	43	KP	I5 - 60	T	5	60	1	30	60	1	50	1	0
3	216	5	15/03/2019	19	2	19h	1	4	5	45	KJF	I7 - 180	C	7	180	1	28.7	67	1	50	1	0
3	218	17	18/03/2019	19	1	21h	1	4	1	41	PG	I2 - 180	T	2	180	1	27.2	69	1	50	1	0
3	216	9	15/03/2019	19	1	20h	1	4	1	41	PG	I4 - 120	T	4	120	1	28.1	68	1	50	1	0
3	216	10	15/03/2019	19	2	20h	1	4	2	42	SLD	I5 - 120	T	5	120	1	28	70	1	50	1	0
3	216	11	15/03/2019	19	1	20h	1	4	3	43	KP	I3 - 120	T	3	120	1	28	71	1	50	1	0
3	216	12	15/03/2019	19	1	20h	1	4	4	44	MN	I6 - 120	T	6	120	1	28.1	69	1	50	1	0
3	216	13	15/03/2019	19	2	20h	1	4	5	45	KJF	I7 - 120	C	7	120	1	28.3	70	1	50	1	1
3	216	14	15/03/2019	19	2	20h	1	4	6	46	JJ	I8 - 120	C	8	120	1	28.1	70	1	50	1	2
3	216	17	15/03/2019	19	1	21h	1	4	1	41	PG	I4 - 60	T	4	60	1	27.9	70	1	50	1	0
3	216	18	15/03/2019	19	2	21h	1	4	2	42	SLD	I5 - 60	T	5	60	1	28.6	66	1	50	1	0
3	216	19	15/03/2019	19	1	21h	1	4	3	43	KP	I3 - 60	T	3	60	1	28.8	65	1	50	1	0
3	216	20	15/03/2019	19	1	21h	1	4	4	44	MN	I6 - 60	T	6	60	1	27.8	67	1	50	1	0
3	216	21	15/03/2019	19	2	21h	1	4	5	45	KJF	I7 - 60	C	7	60	1	27.4	70	1	50	1	0
3	216	22	15/03/2019	19	2	21h	1	4	6	46	JJ	I8 - 60	C	8	60	1	27.5	73	1	50	1	0
3	216	4	15/03/2019	19	1	19h	1	4	4	44	MN	I6 - 180	T	6	180	1	28.5	65	1	50	1	0
3	221	1	20/03/2019	19	1	16h	1	4	1	41	PG	k7/k8 - 180	C	7	180	1	27.5	74	1	50	1	0
3	220	6	19/03/2019	19	2	19h	1	4	6	46	JJ	I7 - 60	C	7	60	1	29.3	63	1	50	1	0
3	220	9	19/03/2019	19	1	20h	1	4	1	41	PG	I2 - 240	T	2	240	1	27.7	70	1	50	1	0
3	220	9	19/03/2019	19	1	21h	1	4	3	43	KP	I5 - 0	T	5	0	1	28	67	1	50	1	0
3	220	10	19/03/2019	19	2	20h	1	4	2	42	SLD	I4 - 240	T	4	240	1	27.7	68	1	50	1	0
3	220	11	19/03/2019	19	1	20h	1	4	3	43	KP	I5 - 240	T	5	240	1	28	64	1	50	1	0
3	220	12	19/03/2019	19	1	20h	1	4	4	44	MN	I3 - 240	T	3	240	1	28.2	68	1	50	1	0
3	220	13	19/03/2019	19	2	20h	1	4	5	45	KJF	I6 - 240	T	6	240	1	27.9	70	1	50	1	0
3	220	14	19/03/2019	19	2	20h	1	4	6	46	JJ	I7 - 240	C	7	240	1	28	70	1	50	1	0
3	220	17	19/03/2019	19	1	21h	1	4	1	41	PG	I2 - 0	T	2	0	1	27.7	70	1	50	1	0
3	220	18	19/03/2019	19	2	21h	1	4	2	42	SLD	I4 - 0	T	4	0	1	28.2	67	1	50	1	0
3	220	20	19/03/2019	19	1	21h	1	4	4	44	MN	I3 - 0	T	3	0	1	27.9	69	1	50	1	0
3	218	13	18/03/2019	19	2	20h	1	4	5	45	KJF	I6 - 120	T	6	120	1	28.7	70	1	50	1	0
3	220	22	19/03/2019	19	2	21h	1	4	6	46	JJ	I7 - 0	C	7	0	1	28	71	1	50	1	0
3	220	3	19/03/2019	19	1	19h	1	4	3	43	KP	I5 - 60	T	5	60	1	28.4	65	1	50	1	0
3	221	2	20/03/2019	19	2	16h	1	4	2	42	SLD	I1/I2 - 180	T	1	180	1	28.6	68	1	50	1	0
3	221	3	20/03/2019	19	1	16h	1	4	3	43	KP	I7/I8 - 180	C	7	180	1	29.8	66	1	50	1	0
3	221	4	20/03/2019	19	1	16h	1	4	4	44	MN	I3/I4 - 180	T	3	180	1	29.1	69	1	50	1	0
3	221	5	20/03/2019	19	2	16h	1	4	5	45	KJF	J7/J8 - 180	C	7	180	1	29.8	66	1	50	1	0
3	221	6	20/03/2019	19	2	16h	1	4	6	46	JJ	I5/I6 - 180	T	5	180	1	27.6	73	1	50	1	0
3	221	9	20/03/2019	19	1	17h	1	4	1	41	PG	k7/k8 - 300	C	7	300	1	28.3	70	1	50	1	0
3	221	10	20/03/2019	19	2	17h	1	4	2	42	SLD	I1/I2 - 300	T	1	300	1	28.8	65	1	50	1	0
3	221	11	20/03/2019	19	1	17h	1	4	3	43	KP	I7/I8 - 300	C	7	300	1	28.3	66	1	50	1	0
3	221	12	20/03/2019	19	1	17h	1	4	4	44	MN	I3/I4 - 300	T	3	300	1	28.4	68	1	50	1	0
3	221	13	20/03/2019	19	2	17h	1	4	5	45	KJF	J7/J8 - 300	C	7	300	1	28.9	65	1	50	1	1
3	221	14	20/03/2019	19	2	17h	1	4	6	46	JJ	I5/I6 - 300	T	5	300	1	29.1	65	1	50	1	0
3	253	1	16/04/2019	19	1	16h	1	1	1	11	CS	J7/J8 - 120	C	7	120	1	29.5	69	1	50	1	0
3	220	21	19/03/2019	19	2	21h	1	4	5	45	KJF	I6 - 0	T	6	0	1	27.8	71	1	50	1	0
3	219	11	19/03/2019	19	1	17h	1	4	3	43	KP	I5 - 120	T	5	120	1	29.7	59	1	50	1	0
3	221	18	20/03/2019	19	2	18h	1	4	2	42	SLD	I1/I2 - 0	T	1	0	1	27.9	69	1	50	1	0
3	218	18	18/03/2019	19	2	21h	1	4	2	42	SLD	I4 - 180	T	4	180	1	30.7	60	1	50	1	0
3	218	19	18/03/2019	19	1	21h	1	4	3	43	KP	I5 - 180	T	5	180	1	31.5	63	1	50	1	0
3	218	20	18/03/2019	19	1	21h	1	4	4	44	MN	I3 - 180	T	3	180	1	31.3	59	1	50	1	0
3	218	21	18/03/2019	19	2	21h	1	4	5	45	KJF	I6 - 180	T	6	180	1	27.9	66	1	50	1	0
3	218	22	18/03/2019	19	2	21h	1	4	6	46	JJ	I7 - 180	C	7	180	1	28.2	71	1	50	1	0
3	219	1	19/03/2019	19	1	16h	1	4	1	41	PG	I2 - 300	T	2	300	1	29.3	70	1	50	1	0
3	219	2	19/03/2019	19	2	16h	1	4	2	42	SLD	I4 - 300	T	4	300	1	29.9	60	1	50	1	0
3	219	3	19/03/2019	19	1	16h	1	4	3	43	KP	I5 - 300	T	5	300	1	30	60	1	50	1	0
3	219	4	19/03/2019	19	1	16h	1	4	4	44	MN	I3 - 300	T	3	300	1	29.9	59	1	50	1	0
3	219	5	19/03/2019	19	2	16h	1	4	5	45	KJF	I6 - 300	T	6	300	1	29.9	79	1	50	1	0
3	219	6	19/03/2019	19	2	16h	1	4	6	46	JJ	I7 - 300	C	7	300	1	28.3	69	1	50	1	0
3	220	5	19/03/2019	19	2	19h	1	4	5	45	KJF	I6 - 60	T	6	60	1	29.4	62	1	50	1	0
3	219	10	19/03/2019	19	2	17h	1	4	2	42	SLD	I4 - 120	T	4	120	1	29.8	61	1	50	1	0
3	220	4	19/03/2019	19	1	19h	1	4	4	44	MN	I3 - 60	T	3	60	1	27.5	69	1	50	1	0
3	219	12	19/03/2019	19	1	17h	1	4	4	44	MN	I3 - 120	T	3	120	1	32	60	1	50	1	0
3	219	13	19/03/2019	19	2	17h	1	4	5	45	KJF	I6 - 120	T	6	120	1	33	54	1	50	1	0
3	219	14	19/03/2019	19	2	17h	1	4	6	46	JJ	I7 - 120	C	7	120	1	33.3	53	1	50	1	0
3	219	17	19/03/2019	19	1	18h	1	4	1	41	PG	I2 - 180	T	2	180	1	39.4	64	1	50	1	0
3	219	18	19/03/2019	19	2	18h	1	4	2	42	SLD	I4 - 180	T	4	180	1	30.1	61	1	50	1	0
3	219	19	19/03/2019	19	1	18h	1	4	3	43	KP	I5 - 180	T	5	180	1	30.1	59	1	50	1	0
3	219	20	19/03/2019	19	1	18h	1	4	4	44	MN	I3 - 180	T	3	180	1	29.3	61	1	50	1	0
3	219	21	19/03/2019	19	2	18h	1	4	5	45	KJF	I6 - 180	T	6	180	1	30.1	58	1	50	1	0
3	219	22	19/03/2019	19	2	18h	1	4	6	46	JJ	I7 - 180	C	7	180	1	30.5	58	1	50	1	0
3	220	1	19/03/2019	19	1	19h	1	4	1	41	PG	I2 - 60	T	2	60	1	28.5	66	1	50	1	0
3	220	2	19/03/2019	19	2	19h	1	4	2	42	SLD	I4 - 60	T	4	60	1	28.4	64	1	50	1	0
3	218	14	18/03/2019	19	2	20h	1	4	6	46	JJ	I7 - 120	C	7	120	1	28.8	64	1	50	1	0
3	219	9	19/03/2019	19	1	17h	1	4	1	41	PG	I2 - 120	T	2	120	1	31	63	1	50	1	0
3	286	14	17/05/2019	19	1	20h	1	5	6	56	CE	K5/K6 - 120	T	5	120	1	28.4	73	1	50	1	0
3	287	9	21/05/2019	19	1	17h	2	4	1	41	PG	L2 - 60	T	2	60	1	30.6	63	1	50	1	0
3	285	22	17/05/2019	19	1	18h	1	5	6	56	CE	K5/K6 - 0	T	5	0	1	31.9	56	1	50	1	0
3	286	1	17/05/2019	19	1	19h	1	5	1	51	AD	K7/K8 - 240	C	7	240	1	31	57	1	50	1	0
3	286	2	17/05/2019	19	2	19h	1	5	2	52	DMH	L1/L4 - 240	T	1	240	1	30.8	64	1	50	1	0
3	286	3	17/05/2019	19	1	19h	1	5	3	53	JMS	L7/L8 - 240	C	7	240	1	30.9	66	1	50	1	0
3	286	4	17/05/2019	19	2	19h	1	5	4	54	MNJ	L6/K1 - 240	T	6	240	1	31	60	1	50	1	0
3	286	5	17/05/2019	19	2	19h	1	5	5	55	HJB	J7/J8 - 240	C	7	240	1	30.3	58	1	50	1	0
3	286	6	17/05/2019	19	1	19h	1	5	6	56	CE	K5/K6 - 240	T	5	240	1	31.2	59	1	50	1	0
3	286	9	17/05/2019	19	1	20h	1	5	1	51	AD	K7/K8 - 120	C	7	120	1	28.9	72	1	50	1	0
3	286	10	17/05/2019	19	2	20h	1	5	2	52	DMH	L1/L4 - 120	T	1	120	1	29.6	75	1	50	1	0
3	286	11	17/05/2019	19	1	20h	1	5	3	53	JMS	L7/L8 - 120	C	7	120	1	28.9	74	1	50	1	0
3	285	20	17/05/2019	19	2	18h	1	5	4	54	MNJ	L6/K1 - 0	T	6	0	1	32	59	1	50	1	0
3	286	13	17/05/2019	19	2	20h	1	5	5	55	HJB	J7/J8 - 120	C	7	120	1	29.4	73	1	50	1	0
3	285	19	17/05/2019	19	1	18h	1	5	3	53	JMS	L7/L8 - 0	C	7	0	1	31.8	73	1	50	1	0
3	286	17	17/05/2019	19	1	21h	1	5	1	51	AD	K7/K8 - 300	C	7	300	1	32	63	1	50	1	0
3	286	18	17/05/2019	19	2	21h	1	5	2	52	DMH	L1/L4 - 300	T	1	300	1	29.1	70	1	50	1	0
3	286	19	17/05/2019	19	1	21h	1	5	3	53	JMS	L7/L8 - 300	C	7	300	1	29.6	72	1	50	1	0
3	286	20	17/05/2019	19	2	21h	1	5	4	54	MNJ	L6/K1 - 300	T	6	300	1	31.7	62	1	50	1	0
3	286	21	17/05/2019	19	2	21h	1	5	5	55	HJB	J7/J8 - 300	C	7	300	1	29.6	71	1	50	1	0
3	286	22	17/05/2019	19	1	21h	1	5	6	56	CE	K5/K6 - 300	T	5	300	1	31.8	54	1	50	1	0
3	287	1	21/05/2019	19	1	16h	2	4	1	41	PG	L2 - 120	T	2	120	1	31.2	65	1	50	1	0
3	287	2	21/05/2019	19	2	16h	2	4	2	42	SLD	J5 - 120	T	5	120	1	30	75	1	50	1	0
3	287	3	21/05/2019	19	1	16h	2	4	3	43	KP	K2 - 120	T	2	120	1	30.6	71	1	50	1	0
3	287	4	21/05/2019	19	1	16h	2	4	4	44	MN	K3 - 120	T	3	120	1	30.7	56	1	50	1	0
3	287	5	21/05/2019	19	2	16h	2	4	5	45	KJF	J2 - 120	T	2	120	1	32.1	58	1	50	1	0
3	290	11	22/05/2019	19	1	20h	2	4	3	43	KP	J5 - 120	T	5	120	1	28.6	62	1	50	1	0
3	286	12	17/05/2019	19	2	20h	1	5	4	54	MNJ	L6/K1 - 120	T	6	120	1	28.6	72	1	50	1	0
3	285	2	17/05/2019	19	2	16h	1	5	2	52	DMH	L1/L4 - 60	T	1	60	1	32.2	65	1	50	1	0
3	284	9	16/05/2019	19	1	20h	1	5	1	51	AD	L1/L4 - 240	T	1	240	1	33.2	53	1	50	1	0
3	284	10	16/05/2019	19	2	20h	1	5	2	52	DMH	L7/L8 - 240	C	7	240	1	31.4	65	1	50	1	0
3	284	11	16/05/2019	19	1	20h	1	5	3	53	JMS	L6/K1 - 240	T	6	240	1	32.9	54	1	50	1	0
3	284	12	16/05/2019	19	2	20h	1	5	4	54	MNJ	J7/J8 - 240	C	7	240	1	35	55	1	50	1	0
3	284	13	16/05/2019	19	2	20h	1	5	5	55	HJB	K5/K6 - 240	T	5	240	1	31.3	63	1	50	1	0
3	284	14	16/05/2019	19	1	20h	1	5	6	56	CE	K7/K8 - 240	C	7	240	1	33.1	59	1	50	1	0
3	284	17	16/05/2019	19	1	21h	1	5	1	51	AD	L1/L4 - 180	T	1	180	1	30.8	60	1	50	1	0
3	284	18	16/05/2019	19	2	21h	1	5	2	52	DMH	L7/L8 - 180	C	7	180	1	31.3	65	1	50	1	0
3	284	19	16/05/2019	19	1	21h	1	5	3	53	JMS	L6/K1 - 180	T	6	180	1	31.4	34	1	50	1	0
3	284	20	16/05/2019	19	2	21h	1	5	4	54	MNJ	J7/J8 - 180	C	7	180	1	30.9	59	1	50	1	0
3	284	21	16/05/2019	19	2	21h	1	5	5	55	HJB	K5/K6 - 180	T	5	180	1	31.1	53	1	50	1	0
3	285	21	17/05/2019	19	2	18h	1	5	5	55	HJB	J7/J8 - 0	C	7	0	1	32.1	79	1	50	1	0
3	285	1	17/05/2019	19	1	16h	1	5	1	51	AD	K7/K8 - 60	C	7	60	1	33.8	59	1	50	1	0
3	287	10	21/05/2019	19	2	17h	2	4	2	42	SLD	J5 - 60	T	5	60	1	32.3	56	1	50	1	1
3	285	3	17/05/2019	19	1	16h	1	5	3	53	JMS	L7/L8 - 60	C	7	60	1	31.5	64	1	50	1	0
3	285	4	17/05/2019	19	2	16h	1	5	4	54	MNJ	L6/K1 - 60	T	6	60	1	33.8	62	1	50	1	0
3	285	5	17/05/2019	19	2	16h	1	5	5	55	HJB	J7/J8 - 60	C	7	60	1	31.2	63	1	50	1	0
3	285	6	17/05/2019	19	1	16h	1	5	6	56	CE	K5/K6 - 60	T	5	60	1	33.5	55	1	50	1	0
3	285	9	17/05/2019	19	1	17h	1	5	1	51	AD	K7/K8 - 180	C	7	180	1	32.1	60	1	50	1	0
3	285	10	17/05/2019	19	2	17h	1	5	2	52	DMH	L1/L4 - 180	T	1	180	1	31.6	73	1	50	1	0
3	285	11	17/05/2019	19	1	17h	1	5	3	53	JMS	L7/L8 - 180	C	7	180	1	31.4	62	1	50	1	0
3	285	12	17/05/2019	19	2	17h	1	5	4	54	MNJ	L6/K1 - 180	T	6	180	1	32.6	61	1	50	1	0
3	285	13	17/05/2019	19	2	17h	1	5	5	55	HJB	J7/J8 - 180	C	7	180	1	31.4	67	1	50	1	0
3	285	14	17/05/2019	19	1	17h	1	5	6	56	CE	K5/K6 - 180	T	5	180	1	32.4	63	1	50	1	0
3	285	17	17/05/2019	19	1	18h	1	5	1	51	AD	K7/K8 - 0	C	7	0	1	31.9	58	1	50	1	0
3	285	18	17/05/2019	19	2	18h	1	5	2	52	DMH	L1/L4 - 0	T	1	0	1	31.6	72	1	50	1	0
3	284	22	16/05/2019	19	1	21h	1	5	6	56	CE	K7/K8 - 180	C	7	180	1	31.1	62	1	50	1	0
3	289	18	22/05/2019	19	2	18h	2	4	2	42	SLD	L2 - 0	T	2	0	1	32.1	62	1	50	1	0
3	287	6	21/05/2019	19	2	16h	2	4	6	46	JJ	J4 - 120	T	4	120	1	32.3	56	1	50	1	0
3	289	2	22/05/2019	19	2	16h	2	4	2	42	SLD	L2 - 60	T	2	60	1	32.8	55	1	50	1	3
3	289	3	22/05/2019	19	1	16h	2	4	3	43	KP	J5 - 60	T	5	60	1	33	56	1	50	1	0
3	289	4	22/05/2019	19	1	16h	2	4	4	44	MN	K2 - 60	T	2	60	1	32.5	56	1	50	1	0
3	289	5	22/05/2019	19	2	16h	2	4	5	45	KJF	K3 - 60	T	3	60	1	29.9	75	1	50	1	0
3	289	6	22/05/2019	19	2	16h	2	4	6	46	JJ	J2 - 60	T	2	60	1	29.3	78	1	50	1	0
3	289	9	22/05/2019	19	1	17h	2	4	1	41	PG	L8 - 240	C	8	240	1	31.3	66	1	50	1	0
3	289	10	22/05/2019	19	2	17h	2	4	2	42	SLD	L2 - 240	T	2	240	1	31.4	64	1	50	1	0
3	289	11	22/05/2019	19	1	17h	2	4	3	43	KP	J5 - 240	T	5	240	1	31.8	65	1	50	1	0
3	289	12	22/05/2019	19	1	17h	2	4	4	44	MN	K2 - 240	T	2	240	1	32.2	62	1	50	1	0
3	289	13	22/05/2019	19	2	17h	2	4	5	45	KJF	K3 - 240	T	3	240	1	33.3	66	1	50	1	0
3	288	22	21/05/2019	19	2	21h	2	4	6	46	JJ	J4 - 240	T	4	240	1	28.2	71	1	50	1	0
3	289	17	22/05/2019	19	1	18h	2	4	1	41	PG	L8 - 0	C	8	0	1	30.2	65	1	50	1	0
3	288	21	21/05/2019	19	2	21h	2	4	5	45	KJF	J2 - 240	T	2	240	1	28.8	69	1	50	1	0
3	289	19	22/05/2019	19	1	18h	2	4	3	43	KP	J5 - 0	T	5	0	1	31.1	61	1	50	1	0
3	289	20	22/05/2019	19	1	18h	2	4	4	44	MN	K2 - 0	T	2	0	1	31.7	61	1	50	1	0
3	289	21	22/05/2019	19	2	18h	2	4	5	45	KJF	K3 - 0	T	3	0	1	30	63	1	50	1	0
3	289	22	22/05/2019	19	2	18h	2	4	6	46	JJ	J2 - 0	T	2	0	1	30.3	62	1	50	1	0
3	290	1	22/05/2019	19	1	19h	2	4	1	41	PG	L8 - 300	C	8	300	1	29.2	69	1	50	1	0
3	290	2	22/05/2019	19	2	19h	2	4	2	42	SLD	L2 - 300	T	2	300	1	30.5	65	1	50	1	0
3	290	3	22/05/2019	19	1	19h	2	4	3	43	KP	J5 - 300	T	5	300	1	30	66	1	50	1	0
3	290	4	22/05/2019	19	1	19h	2	4	4	44	MN	K2 - 300	T	2	300	1	29.9	67	1	50	1	0
3	290	5	22/05/2019	19	2	19h	2	4	5	45	KJF	K3 - 300	T	3	300	1	29.6	68	1	50	1	0
3	290	6	22/05/2019	19	2	19h	2	4	6	46	JJ	J2 - 300	T	2	300	1	29.6	67	1	50	1	0
3	290	9	22/05/2019	19	1	20h	2	4	1	41	PG	L8 - 120	C	8	120	1	28.8	74	1	50	1	0
3	278	1	13/05/2019	19	1	19h	1	5	1	51	AD	J7/J8 - 240	C	7	240	1	30.5	57	1	50	1	0
3	289	14	22/05/2019	19	2	17h	2	4	6	46	JJ	J2 - 240	T	2	240	1	32	63	1	50	1	0
3	288	4	21/05/2019	19	1	19h	2	4	4	44	MN	K3 - 300	T	3	300	1	31.3	62	1	50	1	0
3	287	11	21/05/2019	19	1	17h	2	4	3	43	KP	K2 - 60	T	2	60	1	35.2	52	1	50	1	0
3	287	12	21/05/2019	19	1	17h	2	4	4	44	MN	K3 - 60	T	3	60	1	34.1	50	1	50	1	0
3	287	13	21/05/2019	19	2	17h	2	4	5	45	KJF	J2 - 60	T	2	60	1	31.5	63	1	50	1	0
3	287	14	21/05/2019	19	2	17h	2	4	6	46	JJ	J4 - 60	T	4	60	1	31.5	75	1	50	1	0
3	287	17	21/05/2019	19	1	18h	2	4	1	41	PG	L2 - 180	T	2	180	1	30.1	65	1	50	1	0
3	287	18	21/05/2019	19	2	18h	2	4	2	42	SLD	J5 - 180	T	5	180	1	32.5	56	1	50	1	0
3	287	19	21/05/2019	19	1	18h	2	4	3	43	KP	K2 - 180	T	2	180	1	32.3	57	1	50	1	0
3	287	20	21/05/2019	19	1	18h	2	4	4	44	MN	K3 - 180	T	3	180	1	32.2	60	1	50	1	0
3	287	21	21/05/2019	19	2	18h	2	4	5	45	KJF	J2 - 180	T	2	180	1	31.4	74	1	50	1	0
3	287	22	21/05/2019	19	2	18h	2	4	6	46	JJ	J4 - 180	T	4	180	1	31.4	67	1	50	1	0
3	288	1	21/05/2019	19	1	19h	2	4	1	41	PG	L2 - 300	T	2	300	1	29.4	70	1	50	1	0
3	289	1	22/05/2019	19	1	16h	2	4	1	41	PG	L8 - 60	C	8	60	1	29.2	73	1	50	1	0
3	288	3	21/05/2019	19	1	19h	2	4	3	43	KP	K2 - 300	T	2	300	1	30.9	64	1	50	1	0
3	284	4	16/05/2019	19	2	19h	1	5	4	54	MNJ	J7/J8 - 60	C	7	60	1	31	61	1	50	1	0
3	288	5	21/05/2019	19	2	19h	2	4	5	45	KJF	J2 - 300	T	2	300	1	31.8	76	1	50	1	0
3	288	6	21/05/2019	19	2	19h	2	4	6	46	JJ	J4 - 300	T	4	300	1	31.6	65	1	50	1	0
3	288	9	21/05/2019	19	1	20h	2	4	1	41	PG	L2 - 0	T	2	0	1	29	71	1	50	1	0
3	288	10	21/05/2019	19	2	20h	2	4	2	42	SLD	J5 - 0	T	5	0	1	31.1	61	1	50	1	0
3	288	11	21/05/2019	19	1	20h	2	4	3	43	KP	K2 - 0	T	2	0	1	30.9	62	1	50	1	0
3	288	12	21/05/2019	19	1	20h	2	4	4	44	MN	K3 - 0	T	3	0	1	30.6	63	1	50	1	0
3	288	13	21/05/2019	19	2	20h	2	4	5	45	KJF	J2 - 0	T	2	0	1	31.5	73	1	50	1	0
3	288	14	21/05/2019	19	2	20h	2	4	6	46	JJ	J4 - 0	T	4	0	1	29.8	69	1	50	1	0
3	288	17	21/05/2019	19	1	21h	2	4	1	41	PG	L2 - 240	T	2	240	1	28.5	68	1	50	1	0
3	288	18	21/05/2019	19	2	21h	2	4	2	42	SLD	J5 - 240	T	5	240	1	31.7	54	1	50	1	0
3	288	19	21/05/2019	19	1	21h	2	4	3	43	KP	K2 - 240	T	2	240	1	31.9	52	1	50	1	0
3	288	20	21/05/2019	19	1	21h	2	4	4	44	MN	K3 - 240	T	3	240	1	32	63	1	50	1	0
3	288	2	21/05/2019	19	2	19h	2	4	2	42	SLD	J5 - 300	T	5	300	1	30.8	62	1	50	1	0
3	280	9	14/05/2019	19	1	20h	1	5	1	51	AD	L6/K1 - 180	T	6	180	1	32	63	1	50	1	0
3	284	6	16/05/2019	19	1	19h	1	5	6	56	CE	K7/K8 - 60	C	7	60	1	32	61	1	50	1	3
3	279	17	14/05/2019	19	1	18h	1	5	1	51	AD	L6/K1 - 300	T	6	300	1	32.4	59	1	50	1	0
3	279	18	14/05/2019	19	2	18h	1	5	2	52	DMH	J7/J8 - 300	C	7	300	1	32.8	55	1	50	1	0
3	279	19	14/05/2019	19	1	18h	1	5	3	53	JMS	K5/K6 - 300	T	5	300	1	33.1	60	1	50	1	0
3	279	20	14/05/2019	19	2	18h	1	5	4	54	MNJ	K7/K8 - 300	C	7	300	1	32.8	54	1	50	1	0
3	279	21	14/05/2019	19	2	18h	1	5	5	55	HJB	L1/L4 - 300	T	1	300	1	32.1	58	1	50	1	0
3	279	22	14/05/2019	19	1	18h	1	5	6	56	CE	L7/L8 - 300	C	7	300	1	33.2	57	1	50	1	0
3	280	1	14/05/2019	19	1	19h	1	5	1	51	AD	L6/K1 - 120	T	6	120	1	31.2	64	1	50	1	0
3	280	2	14/05/2019	19	2	19h	1	5	2	52	DMH	J7/J8 - 120	C	7	120	1	32.2	65	1	50	1	0
3	280	3	14/05/2019	19	1	19h	1	5	3	53	JMS	K5/K6 - 120	T	5	120	1	31.6	65	1	50	1	0
3	280	4	14/05/2019	19	2	19h	1	5	4	54	MNJ	K7/K8 - 120	C	7	120	1	31.7	65	1	50	1	2
3	279	13	14/05/2019	19	2	17h	1	5	5	55	HJB	L1/L4 - 0	T	1	0	1	33.4	69	1	50	1	0
3	280	6	14/05/2019	19	1	19h	1	5	6	56	CE	L7/L8 - 120	C	7	120	1	32.1	63	1	50	1	0
3	279	12	14/05/2019	19	2	17h	1	5	4	54	MNJ	K7/K8 - 0	C	7	0	1	31.3	55	1	50	1	0
3	280	10	14/05/2019	19	2	20h	1	5	2	52	DMH	J7/J8 - 180	C	7	180	1	31.9	50	1	50	1	0
3	280	11	14/05/2019	19	1	20h	1	5	3	53	JMS	K5/K6 - 180	T	5	180	1	31	50	1	50	1	0
3	280	12	14/05/2019	19	2	20h	1	5	4	54	MNJ	K7/K8 - 180	C	7	180	1	31.7	52	1	50	1	1
3	280	13	14/05/2019	19	2	20h	1	5	5	55	HJB	L1/L4 - 180	T	1	180	1	32.5	50	1	50	1	0
3	280	14	14/05/2019	19	1	20h	1	5	6	56	CE	L7/L8 - 180	C	7	180	1	31.7	54	1	50	1	0
3	280	17	14/05/2019	19	1	21h	1	5	1	51	AD	L6/K1 - 60	T	6	60	1	32	62	1	50	1	0
3	280	18	14/05/2019	19	2	21h	1	5	2	52	DMH	J7/J8 - 60	C	7	60	1	31.5	53	1	50	1	0
3	280	19	14/05/2019	19	1	21h	1	5	3	53	JMS	K5/K6 - 60	T	5	60	1	31	49	1	50	1	0
3	280	20	14/05/2019	19	2	21h	1	5	4	54	MNJ	K7/K8 - 60	C	7	60	1	31.5	58	1	50	1	2
3	280	21	14/05/2019	19	2	21h	1	5	5	55	HJB	L1/L4 - 60	T	1	60	1	31	58	1	50	1	0
3	280	22	14/05/2019	19	1	21h	1	5	6	56	CE	L7/L8 - 60	C	7	60	1	32.1	64	1	50	1	0
3	281	1	15/05/2019	19	1	16h	1	5	1	51	AD	L7/L8 - 0	C	7	0	1	33.8	52	1	50	1	0
3	280	5	14/05/2019	19	2	19h	1	5	5	55	HJB	L1/L4 - 120	T	1	120	1	31.8	78	1	50	1	0
3	278	19	13/05/2019	19	1	21h	1	5	3	53	JMS	K7/K8 - 60	C	7	60	1	32.1	69	1	50	1	0
3	252	21	15/04/2019	19	1	21h	1	1	5	15	MC	l3/l4 - 0	T	3	0	1	29.3	66	1	50	1	0
3	278	3	13/05/2019	19	1	19h	1	5	3	53	JMS	K7/K8 - 240	C	7	240	1	31.1	53	1	50	1	0
3	278	4	13/05/2019	19	2	19h	1	5	4	54	MNJ	L1/L4 - 240	T	1	240	1	30.6	56	1	50	1	0
3	278	5	13/05/2019	19	2	19h	1	5	5	55	HJB	L7/L8 - 240	C	7	240	1	32.3	55	1	50	1	0
3	278	6	13/05/2019	19	1	19h	1	5	6	56	CE	L6/K1 - 240	T	6	240	1	31	54	1	50	1	0
3	278	9	13/05/2019	19	1	20h	1	5	1	51	AD	J7/J8 - 120	C	7	120	1	30.4	57	1	50	1	0
3	278	10	13/05/2019	19	2	20h	1	5	2	52	DMH	K5/K6 - 120	T	5	120	1	32.5	56	1	50	1	0
3	278	11	13/05/2019	19	1	20h	1	5	3	53	JMS	K7/K8 - 120	C	7	120	1	32.4	56	1	50	1	0
3	278	12	13/05/2019	19	2	20h	1	5	4	54	MNJ	L1/L4 - 120	T	1	120	1	30.8	58	1	50	1	0
3	278	13	13/05/2019	19	2	20h	1	5	5	55	HJB	L7/L8 - 120	C	7	120	1	32.2	54	1	50	1	0
3	278	14	13/05/2019	19	1	20h	1	5	6	56	CE	L6/K1 - 120	T	6	120	1	30.6	59	1	50	1	0
3	279	14	14/05/2019	19	1	17h	1	5	6	56	CE	L7/L8 - 0	C	7	0	1	32.9	55	1	50	1	0
3	278	18	13/05/2019	19	2	21h	1	5	2	52	DMH	K5/K6 - 60	T	5	60	1	32.8	63	1	50	1	0
3	281	4	15/05/2019	19	2	16h	1	5	4	54	MNJ	K5/K6 - 0	T	5	0	1	33.5	50	1	50	1	0
3	278	20	13/05/2019	19	2	21h	1	5	4	54	MNJ	L1/L4 - 60	T	1	60	1	31.5	58	1	50	1	0
3	278	21	13/05/2019	19	2	21h	1	5	5	55	HJB	L7/L8 - 60	C	7	60	1	32.5	62	1	50	1	0
3	278	22	13/05/2019	19	1	21h	1	5	6	56	CE	L6/K1 - 60	T	6	60	1	32	62	1	50	1	0
3	279	1	14/05/2019	19	1	16h	1	5	1	51	AD	L6/K1 - 240	T	6	240	1	35.5	49	1	50	1	0
3	279	2	14/05/2019	19	2	16h	1	5	2	52	DMH	J7/J8 - 240	C	7	240	1	33.4	66	1	50	1	0
3	279	3	14/05/2019	19	1	16h	1	5	3	53	JMS	K5/K6 - 240	T	5	240	1	32.4	63	1	50	1	0
3	279	4	14/05/2019	19	2	16h	1	5	4	54	MNJ	K7/K8 - 240	C	7	240	1	35.3	50	1	50	1	0
3	279	5	14/05/2019	19	2	16h	1	5	5	55	HJB	L1/L4 - 240	T	1	240	1	32.5	65	1	50	1	0
3	279	6	14/05/2019	19	1	16h	1	5	6	56	CE	L7/L8 - 240	C	7	240	1	34.9	49	1	50	1	0
3	279	9	14/05/2019	19	1	17h	1	5	1	51	AD	L6/K1 - 0	T	6	0	1	32.1	56	1	50	1	0
3	279	10	14/05/2019	19	2	17h	1	5	2	52	DMH	J7/J8 - 0	C	7	0	1	33.2	60	1	50	1	0
3	279	11	14/05/2019	19	1	17h	1	5	3	53	JMS	K5/K6 - 0	T	5	0	1	33.8	70	1	50	1	0
3	278	17	13/05/2019	19	1	21h	1	5	1	51	AD	J7/J8 - 60	C	7	60	1	32.1	64	1	50	1	0
3	283	12	16/05/2019	19	2	17h	1	5	4	54	MNJ	J7/J8 - 300	C	7	300	1	32.7	59	1	50	1	0
3	282	19	15/05/2019	19	1	21h	1	5	3	53	JMS	J7/J8 - 60	C	7	60	1	31.5	64	1	50	1	0
3	282	20	15/05/2019	19	2	21h	1	5	4	54	MNJ	K5/K6 - 60	T	5	60	1	31.5	58	1	50	1	0
3	282	21	15/05/2019	19	2	21h	1	5	5	55	HJB	K7/K8 - 60	C	7	60	1	31.1	61	1	50	1	0
3	282	22	15/05/2019	19	1	21h	1	5	6	56	CE	L1/L4 - 60	T	1	60	1	32.1	64	1	50	1	0
3	283	1	16/05/2019	19	1	16h	1	5	1	51	AD	L1/L4 - 0	T	1	0	1	34.2	56	1	50	1	0
3	283	2	16/05/2019	19	2	16h	1	5	2	52	DMH	L7/L8 - 0	C	7	0	1	32.2	63	1	50	1	0
3	283	3	16/05/2019	19	1	16h	1	5	3	53	JMS	L6/K1 - 0	T	6	0	1	32.3	56	1	50	1	0
3	283	4	16/05/2019	19	2	16h	1	5	4	54	MNJ	J7/J8 - 0	C	7	0	1	31.6	55	1	50	1	0
3	283	5	16/05/2019	19	2	16h	1	5	5	55	HJB	K5/K6 - 0	T	5	0	1	31.9	57	1	50	1	0
3	283	6	16/05/2019	19	1	16h	1	5	6	56	CE	K7/K8 - 0	C	7	0	1	34.7	54	1	50	1	0
3	283	9	16/05/2019	19	1	17h	1	5	1	51	AD	L1/L4 - 300	T	1	300	1	32.6	58	1	50	1	0
3	281	2	15/05/2019	19	2	16h	1	5	2	52	DMH	L6/K1 - 0	T	6	0	1	32.3	56	1	50	1	0
3	283	11	16/05/2019	19	1	17h	1	5	3	53	JMS	L6/K1 - 300	T	6	300	1	31.7	60	1	50	1	0
3	282	14	15/05/2019	19	1	20h	1	5	6	56	CE	L1/L4 - 180	T	1	180	1	30.6	54	1	50	1	0
3	283	13	16/05/2019	19	2	17h	1	5	5	55	HJB	K5/K6 - 300	T	5	300	1	33.2	59	1	50	1	0
3	283	14	16/05/2019	19	1	17h	1	5	6	56	CE	K7/K8 - 300	C	7	300	1	32.6	59	1	50	1	0
3	283	17	16/05/2019	19	1	18h	1	5	1	51	AD	L1/L4 - 120	T	1	120	1	32	60	1	50	1	0
3	283	18	16/05/2019	19	2	18h	1	5	2	52	DMH	L7/L8 - 120	C	7	120	1	32.8	65	1	50	1	0
3	283	19	16/05/2019	19	1	18h	1	5	3	53	JMS	L6/K1 - 120	T	6	120	1	32.8	61	1	50	1	0
3	283	20	16/05/2019	19	2	18h	1	5	4	54	MNJ	J7/J8 - 120	C	7	120	1	32.2	62	1	50	1	4
3	283	21	16/05/2019	19	2	18h	1	5	5	55	HJB	K5/K6 - 120	T	5	120	1	33.8	65	1	50	1	0
3	283	22	16/05/2019	19	1	18h	1	5	6	56	CE	K7/K8 - 120	C	7	120	1	32.6	63	1	50	1	0
3	284	1	16/05/2019	19	1	19h	1	5	1	51	AD	L1/L4 - 60	T	1	60	1	32.6	59	1	50	1	0
3	284	2	16/05/2019	19	2	19h	1	5	2	52	DMH	L7/L8 - 60	C	7	60	1	32.2	67	1	50	1	0
3	284	3	16/05/2019	19	1	19h	1	5	3	53	JMS	L6/K1 - 60	T	6	60	1	31.2	65	1	50	1	0
3	290	12	22/05/2019	19	1	20h	2	4	4	44	MN	K2 - 120	T	2	120	1	28.7	63	1	50	1	1
3	283	10	16/05/2019	19	2	17h	1	5	2	52	DMH	L7/L8 - 300	C	7	300	1	33.5	57	1	50	1	0
3	281	22	15/05/2019	19	1	18h	1	5	6	56	CE	L1/L4 - 300	T	1	300	1	32.4	55	1	50	1	0
3	284	5	16/05/2019	19	2	19h	1	5	5	55	HJB	K5/K6 - 60	T	5	60	1	31.6	69	1	50	1	0
3	281	5	15/05/2019	19	2	16h	1	5	5	55	HJB	K7/K8 - 0	C	7	0	1	31.5	56	1	50	1	0
3	281	6	15/05/2019	19	1	16h	1	5	6	56	CE	L1/L4 - 0	T	1	0	1	34	53	1	50	1	0
3	281	9	15/05/2019	19	1	17h	1	5	1	51	AD	L7/L8 - 120	C	7	120	1	32.3	51	1	50	1	0
3	281	10	15/05/2019	19	2	17h	1	5	2	52	DMH	L6/K1 - 120	T	6	120	1	33.1	59	1	50	1	0
3	281	11	15/05/2019	19	1	17h	1	5	3	53	JMS	J7/J8 - 120	C	7	120	1	31.2	61	1	50	1	0
3	281	12	15/05/2019	19	2	17h	1	5	4	54	MNJ	K5/K6 - 120	T	5	120	1	32.4	54	1	50	1	0
3	281	13	15/05/2019	19	2	17h	1	5	5	55	HJB	K7/K8 - 120	C	7	120	1	32.2	52	1	50	1	0
3	281	14	15/05/2019	19	1	17h	1	5	6	56	CE	L1/L4 - 120	T	1	120	1	33.2	52	1	50	1	0
3	281	17	15/05/2019	19	1	18h	1	5	1	51	AD	L7/L8 - 300	C	7	300	1	32.1	54	1	50	1	0
3	281	18	15/05/2019	19	2	18h	1	5	2	52	DMH	L6/K1 - 300	T	6	300	1	31.7	61	1	50	1	0
3	281	19	15/05/2019	19	1	18h	1	5	3	53	JMS	J7/J8 - 300	C	7	300	1	31.5	58	1	50	1	0
3	282	18	15/05/2019	19	2	21h	1	5	2	52	DMH	L6/K1 - 60	T	6	60	1	31.4	64	1	50	1	0
3	281	21	15/05/2019	19	2	18h	1	5	5	55	HJB	K7/K8 - 300	C	7	300	1	31.6	62	1	50	1	0
3	282	17	15/05/2019	19	1	21h	1	5	1	51	AD	L7/L8 - 60	C	7	60	1	32	62	1	50	1	0
3	282	1	15/05/2019	19	1	19h	1	5	1	51	AD	L7/L8 - 240	C	7	240	1	32.9	64	1	50	1	0
3	282	2	15/05/2019	19	2	19h	1	5	2	52	DMH	L6/K1 - 240	T	6	240	1	33	61	1	50	1	0
3	282	3	15/05/2019	19	1	19h	1	5	3	53	JMS	J7/J8 - 240	C	7	240	1	32.5	61	1	50	1	0
3	282	4	15/05/2019	19	2	19h	1	5	4	54	MNJ	K5/K6 - 240	T	5	240	1	32.8	62	1	50	1	0
3	282	5	15/05/2019	19	2	19h	1	5	5	55	HJB	K7/K8 - 240	C	7	240	1	33.2	65	1	50	1	0
3	282	6	15/05/2019	19	1	19h	1	5	6	56	CE	L1/L4 - 240	T	1	240	1	31	49	1	50	1	0
3	282	9	15/05/2019	19	1	20h	1	5	1	51	AD	L7/L8 - 180	C	7	180	1	31.6	57	1	50	1	0
3	282	10	15/05/2019	19	2	20h	1	5	2	52	DMH	L6/K1 - 180	T	6	180	1	32.4	65	1	50	1	0
3	282	11	15/05/2019	19	1	20h	1	5	3	53	JMS	J7/J8 - 180	C	7	180	1	31.8	67	1	50	1	0
3	282	12	15/05/2019	19	2	20h	1	5	4	54	MNJ	K5/K6 - 180	T	5	180	1	31.8	59	1	50	1	0
3	282	13	15/05/2019	19	2	20h	1	5	5	55	HJB	K7/K8 - 180	C	7	180	1	32.2	66	1	50	1	0
3	281	3	15/05/2019	19	1	16h	1	5	3	53	JMS	J7/J8 - 0	C	7	0	1	30.3	58	1	50	1	0
3	281	20	15/05/2019	19	2	18h	1	5	4	54	MNJ	K5/K6 - 300	T	5	300	1	32.7	58	1	50	1	0
3	299	3	29/05/2019	19	1	16h	2	4	3	43	KP	J2 - 120	T	2	120	1	29.1	78	1	50	1	0
3	299	20	29/05/2019	19	2	18h	2	4	4	44	MN	J4 - 240	T	4	240	1	28.4	71	1	50	1	0
3	298	11	28/05/2019	19	1	20h	2	4	3	43	KP	J4 - 300	T	4	300	1	26.7	83	1	50	1	0
3	298	12	28/05/2019	19	2	20h	2	4	4	44	MN	L7 - 300	C	7	300	1	27.2	83	1	50	1	0
3	298	13	28/05/2019	19	2	20h	2	4	5	45	KJF	L8 - 300	C	8	300	1	27.2	82	1	50	1	0
3	298	14	28/05/2019	19	1	20h	2	4	6	46	JJ	L2 - 300	T	2	300	1	27.3	81	1	50	1	0
3	298	17	28/05/2019	19	1	21h	2	4	1	41	PG	K3 - 180	T	3	180	1	26	84	1	50	1	0
3	298	18	28/05/2019	19	2	21h	2	4	2	42	SLD	J2- 180	T	2	80	1	27.8	79	1	50	1	0
3	298	19	28/05/2019	19	1	21h	2	4	3	43	KP	J4 - 180	T	4	180	1	28	79	1	50	1	0
3	298	20	28/05/2019	19	2	21h	2	4	4	44	MN	L7 - 180	C	7	180	1	28.1	78	1	50	1	0
3	298	21	28/05/2019	19	2	21h	2	4	5	45	KJF	L8 - 180	C	8	180	1	27.2	80	1	50	1	0
3	298	22	28/05/2019	19	1	21h	2	4	6	46	JJ	L2 - 180	T	2	180	1	27.7	82	1	50	1	0
3	298	9	28/05/2019	19	1	20h	2	4	1	41	PG	K3 - 300	T	3	300	1	26.7	83	1	50	1	0
3	299	2	29/05/2019	19	2	16h	2	4	2	42	SLD	K3 - 120	T	3	120	1	29	79	1	50	1	0
3	298	6	28/05/2019	19	1	19h	2	4	6	46	JJ	L2 - 240	T	2	240	1	31.8	68	1	50	1	0
3	299	4	29/05/2019	19	2	16h	2	4	4	44	MN	J4 - 120	T	4	120	1	28.8	76	1	50	1	0
3	299	5	29/05/2019	19	2	16h	2	4	5	45	KJF	L7 - 120	C	7	120	1	27.5	75	1	50	1	0
3	299	6	29/05/2019	19	1	16h	2	4	6	46	JJ	L8 - 120	C	8	120	1	29.1	82	1	50	1	0
3	299	9	29/05/2019	19	1	17h	2	4	1	41	PG	K2 - 180	T	2	180	1	28.6	81	1	50	1	0
3	299	10	29/05/2019	19	2	17h	2	4	2	42	SLD	K3 - 180	T	3	180	1	28.5	75	1	50	1	0
3	299	11	29/05/2019	19	1	17h	2	4	3	43	KP	J2 - 180	T	2	180	1	28.6	77	1	50	1	0
3	299	12	29/05/2019	19	2	17h	2	4	4	44	MN	J4 - 180	T	4	180	1	28.8	78	1	50	1	0
3	299	13	29/05/2019	19	2	17h	2	4	5	45	KJF	L7 - 180	C	7	180	1	29	81	1	50	1	0
3	299	14	29/05/2019	19	1	17h	2	4	6	46	JJ	L8 - 180	C	8	180	1	28.8	77	1	50	1	0
3	299	17	29/05/2019	19	1	18h	2	4	1	41	PG	K2 - 240	T	2	240	1	28.3	78	1	50	1	3
3	299	18	29/05/2019	19	2	18h	2	4	2	42	SLD	K3 - 240	T	3	240	1	28.3	69	1	50	1	0
3	290	10	22/05/2019	19	2	20h	2	4	2	42	SLD	L2 - 120	T	2	120	1	28.5	66	1	50	1	0
3	299	1	29/05/2019	19	1	16h	2	4	1	41	PG	K2 - 120	T	2	120	1	27.8	85	1	50	1	0
3	297	13	28/05/2019	19	2	17h	2	4	5	45	KJF	L8 - 120	C	8	12	1	30.4	85	1	50	1	0
3	296	20	27/05/2019	19	2	21h	2	4	4	44	MN	L8 - 240	C	8	240	1	29	77	1	50	1	0
3	296	21	27/05/2019	19	2	21h	2	4	5	45	KJF	L2 - 240	T	2	240	1	30.7	73	1	50	1	0
3	296	22	27/05/2019	19	1	21h	2	4	6	46	JJ	J5 - 240	T	5	240	1	31.2	75	1	50	1	0
3	297	1	28/05/2019	19	1	16h	2	4	1	41	PG	K3 - 60	T	3	60	1	28.7	80	1	50	1	0
3	297	2	28/05/2019	19	2	16h	2	4	2	42	SLD	J2- 60	T	2	6	1	28.4	80	1	50	1	0
3	297	3	28/05/2019	19	1	16h	2	4	3	43	KP	J4 - 60	T	4	6	1	28.1	85	1	50	1	0
3	297	4	28/05/2019	19	2	16h	2	4	4	44	MN	L7 - 60	C	7	6	1	28.9	81	1	50	1	0
3	297	5	28/05/2019	19	2	16h	2	4	5	45	KJF	L8 - 60	C	8	6	1	27.6	87	1	50	1	0
3	297	6	28/05/2019	19	1	16h	2	4	6	46	JJ	L2 - 60	T	2	6	1	28.3	87	1	50	1	6
3	297	9	28/05/2019	19	1	17h	2	4	1	41	PG	K3 - 120	T	3	120	1	28.4	80	1	50	1	0
3	297	10	28/05/2019	19	2	17h	2	4	2	42	SLD	J2- 120	T	2	1	1	28.3	78	1	50	1	0
3	298	10	28/05/2019	19	2	20h	2	4	2	42	SLD	J2- 300	T	2	0	1	26.4	84	1	50	1	0
3	297	12	28/05/2019	19	2	17h	2	4	4	44	MN	L7 - 120	C	7	12	1	28.9	80	1	50	1	0
3	299	21	29/05/2019	19	2	18h	2	4	5	45	KJF	L7 - 240	C	7	240	1	30.1	81	1	50	1	0
3	297	14	28/05/2019	19	1	17h	2	4	6	46	JJ	L2 - 120	T	2	120	1	30	85	1	50	1	0
3	297	17	28/05/2019	19	1	18h	2	4	1	41	PG	K3 - 0	T	3	0	1	27.7	82	1	50	1	0
3	297	18	28/05/2019	19	2	18h	2	4	2	42	SLD	J2- 0	T	2		1	28.2	81	1	50	1	0
3	297	19	28/05/2019	19	1	18h	2	4	3	43	KP	J4 - 0	T	4		1	28	82	1	50	1	0
3	297	20	28/05/2019	19	2	18h	2	4	4	44	MN	L7 - 0	C	7		1	27.8	80	1	50	1	0
3	297	21	28/05/2019	19	2	18h	2	4	5	45	KJF	L8 - 0	C	8		1	30	82	1	50	1	0
3	297	22	28/05/2019	19	1	18h	2	4	6	46	JJ	L2 - 0	T	2		1	30.6	82	1	50	1	0
3	298	1	28/05/2019	19	1	19h	2	4	1	41	PG	K3 - 240	T	3	240	1	27.3	81	1	50	1	0
3	298	2	28/05/2019	19	2	19h	2	4	2	42	SLD	J2- 240	T	2	24	1	27.3	81	1	50	1	0
3	298	3	28/05/2019	19	1	19h	2	4	3	43	KP	J4 - 240	T	4	240	1	26.7	82	1	50	1	0
3	298	4	28/05/2019	19	2	19h	2	4	4	44	MN	L7 - 240	C	7	240	1	26.2	82	1	50	1	0
3	298	5	28/05/2019	19	2	19h	2	4	5	45	KJF	L8 - 240	C	8	240	1	31.2	67	1	50	1	3
3	297	11	28/05/2019	19	1	17h	2	4	3	43	KP	J4 - 120	T	4	1	1	28.2	79	1	50	1	0
3	302	5	30/05/2019	19	2	19h	2	4	5	45	KJF	J4 - 120	T	4	120	1	26.8	78	1	50	1	0
3	299	19	29/05/2019	19	1	18h	2	4	3	43	KP	J2 - 240	T	2	240	1	28.4	70	1	50	1	0
3	301	13	30/05/2019	19	2	17h	2	4	5	45	KJF	J4 - 180	T	4	180	1	32.4	73	1	50	1	0
3	301	14	30/05/2019	19	1	17h	2	4	6	46	JJ	L7 - 180	C	7	180	1	32.1	77	1	50	1	0
3	301	17	30/05/2019	19	1	18h	2	4	1	41	PG	J5 - 240	T	5	240	1	28.1	80	1	50	1	0
3	301	18	30/05/2019	19	2	18h	2	4	2	42	SLD	K2 - 240	T	2	240	1	28.2	81	1	50	1	0
3	301	19	30/05/2019	19	1	18h	2	4	3	43	KP	K3 - 240	T	3	240	1	28	82	1	50	1	0
3	301	20	30/05/2019	19	2	18h	2	4	4	44	MN	J2 - 240	T	2	240	1	27.8	80	1	50	1	0
3	301	21	30/05/2019	19	2	18h	2	4	5	45	KJF	J4 - 240	T	4	240	1	31	70	1	50	1	0
3	301	22	30/05/2019	19	1	18h	2	4	6	46	JJ	L7 - 240	C	7	240	1	31	74	1	50	1	0
3	302	1	30/05/2019	19	1	19h	2	4	1	41	PG	J5 - 120	T	5	120	1	27.1	81	1	50	1	0
3	302	2	30/05/2019	19	2	19h	2	4	2	42	SLD	K2 - 120	T	2	120	1	27.3	81	1	50	1	0
3	301	11	30/05/2019	19	1	17h	2	4	3	43	KP	K3 - 180	T	3	180	1	28.2	79	1	50	1	0
3	302	4	30/05/2019	19	2	19h	2	4	4	44	MN	J2 - 120	T	2	120	1	26.2	82	1	50	1	0
3	301	10	30/05/2019	19	2	17h	2	4	2	42	SLD	K2 - 180	T	2	180	1	28.3	78	1	50	1	0
3	302	6	30/05/2019	19	1	19h	2	4	6	46	JJ	L7 - 120	C	7	120	1	28.7	79	1	50	1	0
3	302	9	30/05/2019	19	1	20h	2	4	1	41	PG	J5 - 0	T	5	0	1	27.5	81	1	50	1	0
3	302	10	30/05/2019	19	2	20h	2	4	2	42	SLD	K2 - 0	T	2	0	1	26.4	84	1	50	1	0
3	302	11	30/05/2019	19	1	20h	2	4	3	43	KP	K3 - 0	T	3	0	1	26.7	83	1	50	1	0
3	302	12	30/05/2019	19	2	20h	2	4	4	44	MN	J2 - 0	T	2	0	1	27.2	83	1	50	1	0
3	302	13	30/05/2019	19	2	20h	2	4	5	45	KJF	J4 - 0	T	4	0	1	29.9	73	1	50	1	0
3	302	14	30/05/2019	19	1	20h	2	4	6	46	JJ	L7 - 0	C	7	0	1	29.7	72	1	50	1	0
3	302	17	30/05/2019	19	1	21h	2	4	1	41	PG	J5 - 300	T	5	300	1	27.6	77	1	50	1	0
3	302	18	30/05/2019	19	2	21h	2	4	2	42	SLD	K2 - 300	T	2	300	1	27.8	79	1	50	1	0
3	302	19	30/05/2019	19	1	21h	2	4	3	43	KP	K3 - 300	T	3	300	1	28	79	1	50	1	0
3	302	20	30/05/2019	19	2	21h	2	4	4	44	MN	J2 - 300	T	2	300	1	28.1	78	1	50	1	0
3	302	21	30/05/2019	19	2	21h	2	4	5	45	KJF	J4 - 300	T	4	300	1	34.9	54	1	50	1	0
3	302	3	30/05/2019	19	1	19h	2	4	3	43	KP	K3 - 120	T	3	120	1	26.7	82	1	50	1	0
3	300	17	29/05/2019	19	1	21h	2	4	1	41	PG	K2 - 300	T	2	300	1	26.8	81	1	50	1	0
3	299	22	29/05/2019	19	1	18h	2	4	6	46	JJ	L8 - 240	C	8	240	1	30	72	1	50	1	0
3	300	1	29/05/2019	19	1	19h	2	4	1	41	PG	K2 - 0	T	2	0	1	27.6	79	1	50	1	0
3	300	2	29/05/2019	19	2	19h	2	4	2	42	SLD	K3 - 0	T	3	0	1	27.8	75	1	50	1	0
3	300	3	29/05/2019	19	1	19h	2	4	3	43	KP	J2 - 0	T	2	0	1	27.6	76	1	50	1	0
3	300	4	29/05/2019	19	2	19h	2	4	4	44	MN	J4 - 0	T	4	0	1	27.3	78	1	50	1	0
3	300	5	29/05/2019	19	2	19h	2	4	5	45	KJF	L7 - 0	C	7	0	1	31.2	73	1	50	1	0
3	300	6	29/05/2019	19	1	19h	2	4	6	46	JJ	L8 - 0	C	8	0	1	31.2	70	1	50	1	0
3	300	9	29/05/2019	19	1	20h	2	4	1	41	PG	K2 - 60	T	2	60	1	27.1	81	1	50	1	0
3	300	10	29/05/2019	19	2	20h	2	4	2	42	SLD	K3 - 60	T	3	60	1	27.4	79	1	50	1	0
3	300	11	29/05/2019	19	1	20h	2	4	3	43	KP	J2 - 60	T	2	60	1	27.2	79	1	50	1	0
3	300	12	29/05/2019	19	2	20h	2	4	4	44	MN	J4 - 60	T	4	60	1	27.1	78	1	50	1	0
3	301	12	30/05/2019	19	2	17h	2	4	4	44	MN	J2 - 180	T	2	180	1	28.6	80	1	50	1	0
3	300	14	29/05/2019	19	1	20h	2	4	6	46	JJ	L8 - 60	C	8	60	1	28.1	79	1	50	1	0
3	296	17	27/05/2019	19	1	21h	2	4	1	41	PG	J2 - 240	T	2	240	1	29.2	73	1	50	1	0
3	300	18	29/05/2019	19	2	21h	2	4	2	42	SLD	K3 - 300	T	3	300	1	27.5	80	1	50	1	0
3	300	19	29/05/2019	19	1	21h	2	4	3	43	KP	J2 - 300	T	2	300	1	28.6	78	1	50	1	0
3	300	20	29/05/2019	19	2	21h	2	4	4	44	MN	J4 - 300	T	4	300	1	29.2	76	1	50	1	2
3	300	21	29/05/2019	19	2	21h	2	4	5	45	KJF	L7 - 300	C	7	300	1	30	69	1	50	1	0
3	300	22	29/05/2019	19	1	21h	2	4	6	46	JJ	L8 - 300	C	8	300	1	30.8	75	1	50	1	0
3	301	1	30/05/2019	19	1	16h	2	4	1	41	PG	J5 - 60	T	5	60	1	28.5	84	1	50	1	0
3	301	2	30/05/2019	19	2	16h	2	4	2	42	SLD	K2 - 60	T	2	60	1	28.4	80	1	50	1	0
3	301	3	30/05/2019	19	1	16h	2	4	3	43	KP	K3 - 60	T	3	60	1	28.1	85	1	50	1	0
3	301	4	30/05/2019	19	2	16h	2	4	4	44	MN	J2 - 60	T	2	60	1	28.9	81	1	50	1	0
3	301	5	30/05/2019	19	2	16h	2	4	5	45	KJF	J4 - 60	T	4	60	1	30.9	80	1	50	1	0
3	301	6	30/05/2019	19	1	16h	2	4	6	46	JJ	L7 - 60	C	7	60	1	30.8	79	1	50	1	3
3	301	9	30/05/2019	19	1	17h	2	4	1	41	PG	J5 - 180	T	5	180	1	29.2	77	1	50	1	0
3	300	13	29/05/2019	19	2	20h	2	4	5	45	KJF	L7 - 60	C	7	60	1	28.4	80	1	50	1	0
3	292	20	23/05/2019	19	1	21h	2	4	4	44	MN	J5 - 180	T	5	180	1	26.4	76	1	50	1	0
3	296	19	27/05/2019	19	1	21h	2	4	3	43	KP	L7 - 240	C	7	240	1	28.4	75	1	50	1	0
3	292	4	23/05/2019	19	1	19h	2	4	4	44	MN	J5 - 60	T	5	60	1	29.7	72	1	50	1	0
3	292	5	23/05/2019	19	2	19h	2	4	5	45	KJF	K2 - 60	T	2	60	1	29.5	67	1	50	1	0
3	292	6	23/05/2019	19	2	19h	2	4	6	46	JJ	K3 - 60	T	3	60	1	29.9	66	1	50	1	0
3	292	9	23/05/2019	19	1	20h	2	4	1	41	PG	L7 - 240	C	7	240	1	25.5	81	1	50	1	0
3	292	10	23/05/2019	19	2	20h	2	4	2	42	SLD	L8 - 240	C	8	240	1	26.1	78	1	50	1	0
3	292	11	23/05/2019	19	1	20h	2	4	3	43	KP	L2 - 240	T	2	240	1	25.7	77	1	50	1	0
3	292	12	23/05/2019	19	1	20h	2	4	4	44	MN	J5 - 240	T	5	240	1	24.7	81	1	50	1	0
3	292	13	23/05/2019	19	2	20h	2	4	5	45	KJF	K2 - 240	T	2	240	1	28.4	73	1	50	1	0
3	292	14	23/05/2019	19	2	20h	2	4	6	46	JJ	K3 - 240	T	3	240	1	28.5	71	1	50	1	0
3	292	17	23/05/2019	19	1	21h	2	4	1	41	PG	L7 - 180	C	7	180	1	24.9	80	1	50	1	0
3	292	2	23/05/2019	19	2	19h	2	4	2	42	SLD	L8 - 60	C	8	60	1	30	68	1	50	1	0
3	292	19	23/05/2019	19	1	21h	2	4	3	43	KP	L2 - 180	T	2	180	1	25.7	78	1	50	1	0
3	292	1	23/05/2019	19	1	19h	2	4	1	41	PG	L7 - 60	C	7	60	1	30.4	65	1	50	1	0
3	292	21	23/05/2019	19	2	21h	2	4	5	45	KJF	K2 - 180	T	2	180	1	28.1	77	1	50	1	0
3	292	22	23/05/2019	19	2	21h	2	4	6	46	JJ	K3 - 180	T	3	180	1	27.6	78	1	50	1	0
3	293	1	24/05/2019	19	1	16h	2	4	1	41	PG	J4 - 300	T	4	300	1	29.2	77	1	50	1	0
3	293	2	24/05/2019	19	2	16h	2	4	2	42	SLD	L7 - 300	C	7	300	1	34.4	63	1	50	1	0
3	293	3	24/05/2019	19	1	16h	2	4	3	43	KP	L8 - 300	C	8	300	1	30.6	62	1	50	1	0
3	293	4	24/05/2019	19	1	16h	2	4	4	44	MN	L2 - 300	T	2	300	1	31.2	65	1	50	1	0
3	293	5	24/05/2019	19	2	16h	2	4	5	45	KJF	J5 - 300	T	5	300	1	31.2	72	1	50	1	0
3	293	6	24/05/2019	19	2	16h	2	4	6	46	JJ	K2 - 300	T	2	300	1	31.2	69	1	50	1	0
3	293	9	24/05/2019	19	1	17h	2	4	1	41	PG	J4 - 60	T	4	60	1	29.6	73	1	50	1	0
3	293	10	24/05/2019	19	2	17h	2	4	2	42	SLD	L7 - 60	C	7	60	1	30	67	1	50	1	0
3	293	11	24/05/2019	19	1	17h	2	4	3	43	KP	L8 - 60	C	8	60	1	30.2	66	1	50	1	0
3	293	12	24/05/2019	19	1	17h	2	4	4	44	MN	L2 - 60	T	2	60	1	29.9	67	1	50	1	0
3	292	18	23/05/2019	19	2	21h	2	4	2	42	SLD	L8 - 180	C	8	180	1	25	78	1	50	1	0
3	291	6	23/05/2019	19	2	16h	2	4	6	46	JJ	K3 - 0	T	3	0	1	32.8	62	1	50	1	0
3	290	13	22/05/2019	19	2	20h	2	4	5	45	KJF	K3 - 120	T	3	120	1	29.1	72	1	50	1	0
3	290	14	22/05/2019	19	2	20h	2	4	6	46	JJ	J2 - 120	T	2	120	1	29	70	1	50	1	0
3	290	17	22/05/2019	19	1	21h	2	4	1	41	PG	L8 - 180	C	8	180	1	27.9	72	1	50	1	0
3	290	18	22/05/2019	19	2	21h	2	4	2	42	SLD	L2 - 180	T	2	180	1	28.1	73	1	50	1	0
3	290	19	22/05/2019	19	1	21h	2	4	3	43	KP	J5 - 180	T	5	180	1	28.2	76	1	50	1	0
3	290	20	22/05/2019	19	1	21h	2	4	4	44	MN	K2 - 180	T	2	180	1	27.5	77	1	50	1	0
3	290	21	22/05/2019	19	2	21h	2	4	5	45	KJF	K3 - 180	T	3	180	1	28.2	76	1	50	1	0
3	290	22	22/05/2019	19	2	21h	2	4	6	46	JJ	J2 - 180	T	2	180	1	27.5	75	1	50	1	0
3	291	1	23/05/2019	19	1	16h	2	4	1	41	PG	L7 - 0	C	7	0	1	28.4	78	1	50	1	0
3	291	2	23/05/2019	19	2	16h	2	4	2	42	SLD	L8 - 0	C	8	0	1	31.5	66	1	50	1	0
3	291	3	23/05/2019	19	1	16h	2	4	3	43	KP	L2 - 0	T	2	0	1	31.1	55	1	50	1	0
3	292	3	23/05/2019	19	1	19h	2	4	3	43	KP	L2 - 60	T	2	60	1	30.1	70	1	50	1	0
3	291	5	23/05/2019	19	2	16h	2	4	5	45	KJF	K2 - 0	T	2	0	1	32.8	66	1	50	1	0
3	293	17	24/05/2019	19	1	18h	2	4	1	41	PG	J4 - 0	T	4	0	1	29	74	1	50	1	0
3	291	9	23/05/2019	19	1	17h	2	4	1	41	PG	L7 - 300	C	7	300	1	29	80	1	50	1	1
3	291	10	23/05/2019	19	2	17h	2	4	2	42	SLD	L8 - 300	C	8	300	1	32.5	57	1	50	1	0
3	291	11	23/05/2019	19	1	17h	2	4	3	43	KP	L2 - 300	T	2	300	1	32	58	1	50	1	0
3	291	12	23/05/2019	19	1	17h	2	4	4	44	MN	J5 - 300	T	5	300	1	31.8	62	1	50	1	0
3	291	13	23/05/2019	19	2	17h	2	4	5	45	KJF	K2 - 300	T	2	300	1	32.4	71	1	50	1	0
3	291	14	23/05/2019	19	2	17h	2	4	6	46	JJ	K3 - 300	T	3	300	1	32.5	63	1	50	1	0
3	291	17	23/05/2019	19	1	18h	2	4	1	41	PG	L7 - 120	C	7	120	1	31.6	63	1	50	1	0
3	291	18	23/05/2019	19	2	18h	2	4	2	42	SLD	L8 - 120	C	8	120	1	31.2	63	1	50	1	0
3	291	19	23/05/2019	19	1	18h	2	4	3	43	KP	L2 - 120	T	2	120	1	32.9	57	1	50	1	0
3	291	20	23/05/2019	19	1	18h	2	4	4	44	MN	J5 - 120	T	5	120	1	32.4	59	1	50	1	0
3	291	21	23/05/2019	19	2	18h	2	4	5	45	KJF	K2 - 120	T	2	120	1	32	56	1	50	1	0
3	291	22	23/05/2019	19	2	18h	2	4	6	46	JJ	K3 - 120	T	3	120	1	32.6	55	1	50	1	0
3	291	4	23/05/2019	19	1	16h	2	4	4	44	MN	J5 - 0	T	5	0	1	33	56	1	50	1	0
3	296	1	27/05/2019	19	1	19h	2	4	1	41	PG	J2 - 180	T	2	180	1	30.2	65	1	50	1	0
3	295	6	27/05/2019	19	1	16h	2	4	6	46	JJ	J5 - 0	T	5	0	1	29.7	87	1	50	1	0
3	295	9	27/05/2019	19	1	17h	2	4	1	41	PG	J2 - 60	T	2	60	1	28.8	74	1	50	1	0
3	295	10	27/05/2019	19	2	17h	2	4	2	42	SLD	J4 - 60	T	4	60	1	29.1	70	1	50	1	0
3	295	11	27/05/2019	19	1	17h	2	4	3	43	KP	L7 - 60	C	7	60	1	28.7	71	1	50	1	0
3	295	12	27/05/2019	19	2	17h	2	4	4	44	MN	L8 - 60	C	8	60	1	27.8	74	1	50	1	0
3	295	13	27/05/2019	19	2	17h	2	4	5	45	KJF	L2 - 60	T	2	60	1	30.8	88	1	50	1	0
3	295	14	27/05/2019	19	1	17h	2	4	6	46	JJ	J5 - 60	T	5	60	1	30.6	75	1	50	1	0
3	295	17	27/05/2019	19	1	18h	2	4	1	41	PG	J2 - 120	T	2	120	1	29.4	69	1	50	1	0
3	295	18	27/05/2019	19	2	18h	2	4	2	42	SLD	J4 - 120	T	4	120	1	27.8	78	1	50	1	1
3	295	19	27/05/2019	19	1	18h	2	4	3	43	KP	L7 - 120	C	7	120	1	29.1	73	1	50	1	0
3	295	20	27/05/2019	19	2	18h	2	4	4	44	MN	L8 - 120	C	8	120	1	31.7	68	1	50	1	0
3	293	13	24/05/2019	19	2	17h	2	4	5	45	KJF	J5 - 60	T	5	60	1	30.2	74	1	50	1	0
3	295	22	27/05/2019	19	1	18h	2	4	6	46	JJ	J5 - 120	T	5	120	1	29.2	79	1	50	1	0
3	295	3	27/05/2019	19	1	16h	2	4	3	43	KP	L7 - 0	C	7	0	1	29.7	73	1	50	1	0
3	296	2	27/05/2019	19	2	19h	2	4	2	42	SLD	J4 - 180	T	4	180	1	28.1	76	1	50	1	0
3	296	3	27/05/2019	19	1	19h	2	4	3	43	KP	L7 - 180	C	7	180	1	29	75	1	50	1	0
3	296	4	27/05/2019	19	2	19h	2	4	4	44	MN	L8 - 180	C	8	180	1	27.5	79	1	50	1	0
3	296	5	27/05/2019	19	2	19h	2	4	5	45	KJF	L2 - 180	T	2	180	1	32.2	72	1	50	1	0
3	296	6	27/05/2019	19	1	19h	2	4	6	46	JJ	J5 - 180	T	5	180	1	31.3	69	1	50	1	0
3	296	9	27/05/2019	19	1	20h	2	4	1	41	PG	J2 - 300	T	2	300	1	31.3	66	1	50	1	0
3	296	10	27/05/2019	19	2	20h	2	4	2	42	SLD	J4 - 300	T	4	300	1	27.3	80	1	50	1	0
3	296	11	27/05/2019	19	1	20h	2	4	3	43	KP	L7 - 300	C	7	300	1	27.8	79	1	50	1	0
3	296	12	27/05/2019	19	2	20h	2	4	4	44	MN	L8 - 300	C	8	300	1	27.3	76	1	50	1	0
3	296	13	27/05/2019	19	2	20h	2	4	5	45	KJF	L2 - 300	T	2	300	1	29.5	80	1	50	1	0
3	296	14	27/05/2019	19	1	20h	2	4	6	46	JJ	J5 - 300	T	5	300	1	29.7	83	1	50	1	0
3	277	22	13/05/2019	19	1	18h	1	5	6	56	CE	L6/K1 - 0	T	6	0	1	32	67	1	50	1	0
3	295	21	27/05/2019	19	2	18h	2	4	5	45	KJF	L2 - 120	T	2	120	1	28	85	1	50	1	0
3	294	11	24/05/2019	19	1	20h	2	4	3	43	KP	L8 - 120	C	8	120	1	29.9	74	1	50	1	0
3	296	18	27/05/2019	19	2	21h	2	4	2	42	SLD	J4 - 240	T	4	240	1	28.1	74	1	50	1	0
3	293	18	24/05/2019	19	2	18h	2	4	2	42	SLD	L7 - 0	C	7	0	1	29.5	72	1	50	1	0
3	293	19	24/05/2019	19	1	18h	2	4	3	43	KP	L8 - 0	C	8	0	1	29.3	73	1	50	1	0
3	293	20	24/05/2019	19	1	18h	2	4	4	44	MN	L2 - 0	T	2	0	1	29.1	74	1	50	1	0
3	293	21	24/05/2019	19	2	18h	2	4	5	45	KJF	J5 - 0	T	5	0	1	29.7	72	1	50	1	0
3	293	22	24/05/2019	19	2	18h	2	4	6	46	JJ	K2 - 0	T	2	0	1	29.6	74	1	50	1	0
3	294	1	24/05/2019	19	1	19h	2	4	1	41	PG	J4 - 240	T	4	240	1	28.4	72	1	50	1	0
3	294	2	24/05/2019	19	2	19h	2	4	2	42	SLD	L7 - 240	C	7	240	1	30	71	1	50	1	0
3	294	3	24/05/2019	19	1	19h	2	4	3	43	KP	L8 - 240	C	8	240	1	29.9	72	1	50	1	0
3	294	4	24/05/2019	19	1	19h	2	4	4	44	MN	L2 - 240	T	2	240	1	30.1	72	1	50	1	1
3	294	5	24/05/2019	19	2	19h	2	4	5	45	KJF	J5 - 240	T	5	240	1	29.1	74	1	50	1	0
3	294	6	24/05/2019	19	2	19h	2	4	6	46	JJ	K2 - 240	T	2	240	1	28.9	84	1	50	1	0
3	295	5	27/05/2019	19	2	16h	2	4	5	45	KJF	L2 - 0	T	2	0	1	28.4	78	1	50	1	0
3	294	10	24/05/2019	19	2	20h	2	4	2	42	SLD	L7 - 120	C	7	120	1	29.8	72	1	50	1	0
3	295	4	27/05/2019	19	2	16h	2	4	4	44	MN	L8 - 0	C	8	0	1	29.4	75	1	50	1	0
3	294	12	24/05/2019	19	1	20h	2	4	4	44	MN	L2 - 120	T	2	120	1	30	71	1	50	1	0
3	294	13	24/05/2019	19	2	20h	2	4	5	45	KJF	J5 - 120	T	5	120	1	29.1	81	1	50	1	1
3	294	14	24/05/2019	19	2	20h	2	4	6	46	JJ	K2 - 120	T	2	120	1	29.3	76	1	50	1	0
3	294	17	24/05/2019	19	1	21h	2	4	1	41	PG	J4 - 180	T	4	180	1	29.1	69	1	50	1	0
3	294	18	24/05/2019	19	2	21h	2	4	2	42	SLD	L7 - 180	C	7	180	1	29.1	71	1	50	1	0
3	294	19	24/05/2019	19	1	21h	2	4	3	43	KP	L8 - 180	C	8	180	1	29	73	1	50	1	0
3	294	20	24/05/2019	19	1	21h	2	4	4	44	MN	L2 - 180	T	2	180	1	28.3	74	1	50	1	0
3	294	21	24/05/2019	19	2	21h	2	4	5	45	KJF	J5 - 180	T	5	180	1	30	75	1	50	1	0
3	294	22	24/05/2019	19	2	21h	2	4	6	46	JJ	K2 - 180	T	2	180	1	29.6	76	1	50	1	0
3	295	1	27/05/2019	19	1	16h	2	4	1	41	PG	J2 - 0	T	2	0	1	28.8	84	1	50	1	0
3	295	2	27/05/2019	19	2	16h	2	4	2	42	SLD	J4 - 0	T	4	0	1	29.2	72	1	50	1	0
3	293	14	24/05/2019	19	2	17h	2	4	6	46	JJ	K2 - 60	T	2	60	1	29.9	72	1	50	1	0
3	294	9	24/05/2019	19	1	20h	2	4	1	41	PG	J4 - 120	T	4	120	1	28.4	73	1	50	1	0
3	261	14	30/04/2019	19	1	17h	1	5	6	56	CE	L4 - 240	T	4	240	1	32.3	54	1	50	1	0
3	262	9	30/04/2019	19	1	20h	1	5	1	51	AD	K8 - 300	C	8	300	1	28.8	57	1	50	1	0
3	260	22	29/04/2019	19	1	21h	1	5	6	56	CE	L6 - 180	T	6	180	1			1	50	1	0
3	261	1	30/04/2019	19	1	16h	1	5	1	51	AD	K8 - 120	C	8	120	1	29.9	65	1	50	1	1
3	261	2	30/04/2019	19	2	16h	1	5	2	52	DMH	K1 - 120	T	1	120	1	31.9	55	1	50	1	0
3	261	3	30/04/2019	19	1	16h	1	5	3	53	JMS	K5 - 120	T	5	120	1	30.7	77	1	50	1	0
3	261	4	30/04/2019	19	2	16h	1	5	4	54	MNJ	K6 - 120	T	6	120	1	29.8	63	1	50	1	0
3	261	5	30/04/2019	19	2	16h	1	5	5	55	HJB	L1 - 120	T	1	120	1	31.1	62	1	50	1	0
3	261	6	30/04/2019	19	1	16h	1	5	6	56	CE	L4 - 120	T	4	120	1	31.4	56	1	50	1	0
3	261	9	30/04/2019	19	1	17h	1	5	1	51	AD	K8 - 240	C	8	240	1	34.3	50	1	50	1	0
3	261	10	30/04/2019	19	2	17h	1	5	2	52	DMH	K1 - 240	T	1	240	1	33.5	53	1	50	1	0
3	261	11	30/04/2019	19	1	17h	1	5	3	53	JMS	K5 - 240	T	5	240	1	31.1	65	1	50	1	0
3	260	20	29/04/2019	19	2	21h	1	5	4	54	MNJ	L1 - 180	T	1	180	1	27.7	72	1	50	1	0
3	261	13	30/04/2019	19	2	17h	1	5	5	55	HJB	L1 - 240	T	1	240	1	31.6	58	1	50	1	0
3	260	19	29/04/2019	19	1	21h	1	5	3	53	JMS	K6 - 180	T	6	180	1	30.1	70	1	50	1	0
3	261	17	30/04/2019	19	1	18h	1	5	1	51	AD	K8 - 180	C	8	180	1	33.6	52	1	50	1	0
3	261	18	30/04/2019	19	2	18h	1	5	2	52	DMH	K1 - 180	T	1	180	1	33.2	55	1	50	1	0
3	261	19	30/04/2019	19	1	18h	1	5	3	53	JMS	K5 - 180	T	5	180	1	32.7	53	1	50	1	0
3	261	20	30/04/2019	19	2	18h	1	5	4	54	MNJ	K6 - 180	T	6	180	1	33	51	1	50	1	0
3	261	21	30/04/2019	19	2	18h	1	5	5	55	HJB	L1 - 180	T	1	180	1	32.7	53	1	50	1	0
3	261	22	30/04/2019	19	1	18h	1	5	6	56	CE	L4 - 180	T	4	180	1	32	53	1	50	1	0
3	262	1	30/04/2019	19	1	19h	1	5	1	51	AD	K8 - 0	C	8	0	1	31	54	1	50	1	0
3	262	2	30/04/2019	19	2	19h	1	5	2	52	DMH	K1 - 0	T	1	0	1	31.2	52	1	50	1	0
3	262	3	30/04/2019	19	1	19h	1	5	3	53	JMS	K5 - 0	T	5	0	1	29.8	59	1	50	1	0
3	262	4	30/04/2019	19	2	19h	1	5	4	54	MNJ	K6 - 0	T	6	0	1	30.2	56	1	50	1	4
3	262	5	30/04/2019	19	2	19h	1	5	5	55	HJB	L1 - 0	T	1	0	1	30.8	56	1	50	1	0
3	265	11	03/05/2019	19	1	17h	1	5	3	53	JMS	K8 - 120	C	8	120	1	34.7	52	1	50	1	0
3	261	12	30/04/2019	19	2	17h	1	5	4	54	MNJ	K6 - 240	T	6	240	1	33.1	52	1	50	1	0
3	260	2	29/04/2019	19	2	19h	1	5	2	52	DMH	K5 - 240	T	5	240	1	31	70	1	50	1	0
3	259	9	29/04/2019	19	1	17h	1	5	1	51	AD	K1 - 0	T	1	0	1	31.6	63	1	50	1	0
3	259	10	29/04/2019	19	2	17h	1	5	2	52	DMH	K5 - 0	T	5	0	1	31.2	79	1	50	1	0
3	259	11	29/04/2019	19	1	17h	1	5	3	53	JMS	K6 - 0	T	6	0	1	31	65	1	50	1	0
3	259	12	29/04/2019	19	2	17h	1	5	4	54	MNJ	L1 - 0	T	1	0	1	31.7	64	1	50	1	0
3	259	13	29/04/2019	19	2	17h	1	5	5	55	HJB	L4 - 0	T	4	0	1	32.1	65	1	50	1	0
3	259	14	29/04/2019	19	1	17h	1	5	6	56	CE	L6 - 0	T	6	0	1	31	65	1	50	1	0
3	259	17	29/04/2019	19	1	18h	1	5	1	51	AD	K1 - 120	T	1	120	1	31.8	77	1	50	1	0
3	259	18	29/04/2019	19	2	18h	1	5	2	52	DMH	K5 - 120	T	5	120	1	31.3	70	1	50	1	0
3	259	19	29/04/2019	19	1	18h	1	5	3	53	JMS	K6 - 120	T	6	120	1	31.1	75	1	50	1	0
3	259	20	29/04/2019	19	2	18h	1	5	4	54	MNJ	L1 - 120	T	1	120	1	30.6	64	1	50	1	0
3	259	21	29/04/2019	19	2	18h	1	5	5	55	HJB	L4 - 120	T	4	120	1	31.5	65	1	50	1	0
3	260	21	29/04/2019	19	2	21h	1	5	5	55	HJB	L4 - 180	T	4	180	1	30.4	69	1	50	1	0
3	260	1	29/04/2019	19	1	19h	1	5	1	51	AD	K1 - 240	T	1	240	1	30.8	64	1	50	1	0
3	262	10	30/04/2019	19	2	20h	1	5	2	52	DMH	K1 - 300	T	1	300	1	32.4	49	1	50	1	0
3	260	3	29/04/2019	19	1	19h	1	5	3	53	JMS	K6 - 240	T	6	240	1	29.5	67	1	50	1	0
3	260	4	29/04/2019	19	2	19h	1	5	4	54	MNJ	L1 - 240	T	1	240	1	29.7	66	1	50	1	0
3	260	5	29/04/2019	19	2	19h	1	5	5	55	HJB	L4 - 240	T	4	240	1	29.8	66	1	50	1	0
3	260	6	29/04/2019	19	1	19h	1	5	6	56	CE	L6 - 240	T	6	240	1	30.1	68	1	50	1	0
3	260	9	29/04/2019	19	1	20h	1	5	1	51	AD	K1 - 300	T	1	300	1	31.3	61	1	50	1	0
3	260	10	29/04/2019	19	2	20h	1	5	2	52	DMH	K5 - 300	T	5	300	1	28.4	71	1	50	1	0
3	260	11	29/04/2019	19	1	20h	1	5	3	53	JMS	K6 - 300	T	6	300	1	29.7	72	1	50	1	0
3	260	12	29/04/2019	19	2	20h	1	5	4	54	MNJ	L1 - 300	T	1	300	1	29.8	77	1	50	1	0
3	260	13	29/04/2019	19	2	20h	1	5	5	55	HJB	L4 - 300	T	4	300	1	29.5	67	1	50	1	0
3	260	14	29/04/2019	19	1	20h	1	5	6	56	CE	L6 - 300	T	6	300	1	30.6	65	1	50	1	0
3	260	17	29/04/2019	19	1	21h	1	5	1	51	AD	K1 - 180	T	1	180	1	29.8	68	1	50	1	0
3	260	18	29/04/2019	19	2	21h	1	5	2	52	DMH	K5 - 180	T	5	180	1	29.4	78	1	50	1	0
3	259	22	29/04/2019	19	1	18h	1	5	6	56	CE	L6 - 120	T	6	120	1	30.8	67	1	50	1	1
3	264	18	02/05/2019	19	2	21h	1	5	2	52	DMH	K8 - 180	C	8	180	1	31.6	57	1	50	1	0
3	262	6	30/04/2019	19	1	19h	1	5	6	56	CE	L4 - 0	T	4	0	1	29.1	54	1	50	1	1
3	264	2	02/05/2019	19	2	19h	1	5	2	52	DMH	K8 - 240	C	8	240	1	31.7	50	1	50	1	0
3	264	3	02/05/2019	19	1	19h	1	5	3	53	JMS	K1 - 240	T	1	240	1	31.3	53	1	50	1	0
3	264	4	02/05/2019	19	2	19h	1	5	4	54	MNJ	K5 - 240	T	5	240	1	30.2	55	1	50	1	7
3	264	5	02/05/2019	19	2	19h	1	5	5	55	HJB	K6 - 240	T	6	240	1	31.1	52	1	50	1	0
3	264	6	02/05/2019	19	1	19h	1	5	6	56	CE	L1 - 240	T	1	240	1	30	54	1	50	1	0
3	264	9	02/05/2019	19	1	20h	1	5	1	51	AD	K7 - 60	C	7	60	1	29	58	1	50	1	0
3	264	10	02/05/2019	19	2	20h	1	5	2	52	DMH	K8 - 60	C	8	60	1	31.4	53	1	50	1	0
3	264	11	02/05/2019	19	1	20h	1	5	3	53	JMS	K1 - 60	T	1	60	1	30.7	57	1	50	1	0
3	264	12	02/05/2019	19	2	20h	1	5	4	54	MNJ	K5 - 60	T	5	60	1	29.2	57	1	50	1	0
3	264	13	02/05/2019	19	2	20h	1	5	5	55	HJB	K6 - 60	T	6	60	1	30.6	53	1	50	1	0
3	263	22	02/05/2019	19	1	18h	1	5	6	56	CE	L1 - 0	T	1	0	1	31.8	57	1	50	1	0
3	264	17	02/05/2019	19	1	21h	1	5	1	51	AD	K7 - 180	C	7	180	1	29.4	63	1	50	1	0
3	263	21	02/05/2019	19	2	18h	1	5	5	55	HJB	K6 - 0	T	6	0	1	33.3	55	1	50	1	0
3	264	19	02/05/2019	19	1	21h	1	5	3	53	JMS	K1 - 180	T	1	180	1	31.2	58	1	50	1	0
3	264	20	02/05/2019	19	2	21h	1	5	4	54	MNJ	K5 - 180	T	5	180	1	29.8	60	1	50	1	0
3	264	21	02/05/2019	19	2	21h	1	5	5	55	HJB	K6 - 180	T	6	180	1	31	55	1	50	1	0
3	264	22	02/05/2019	19	1	21h	1	5	6	56	CE	L1 - 180	T	1	180	1	31	58	1	50	1	0
3	265	1	03/05/2019	19	1	16h	1	5	1	51	AD	L6 - 180	T	6	180	1	30.9	56	1	50	1	0
3	265	2	03/05/2019	19	2	16h	1	5	2	52	DMH	K7 - 180	C	7	180	1	33	55	1	50	1	0
3	265	3	03/05/2019	19	1	16h	1	5	3	53	JMS	K8 - 180	C	8	180	1	31.4	55	1	50	1	0
3	265	4	03/05/2019	19	2	16h	1	5	4	54	MNJ	K1 - 180	T	1	180	1	31.1	57	1	50	1	0
3	265	5	03/05/2019	19	2	16h	1	5	5	55	HJB	K5 - 180	T	5	180	1	31.9	73	1	50	1	0
3	265	6	03/05/2019	19	1	16h	1	5	6	56	CE	K6 - 180	T	6	180	1	33.6	45	1	50	1	0
3	265	9	03/05/2019	19	1	17h	1	5	1	51	AD	L6 - 120	T	6	120	1	33.5	46	1	50	1	0
3	278	2	13/05/2019	19	2	19h	1	5	2	52	DMH	K5/K6 - 240	T	5	240	1	32.4	62	1	50	1	0
3	264	14	02/05/2019	19	1	20h	1	5	6	56	CE	L1 - 60	T	1	60	1	29.6	58	1	50	1	1
3	263	4	02/05/2019	19	2	16h	1	5	4	54	MNJ	K5 - 300	T	5	300	1	33.6	58	1	50	1	0
3	262	11	30/04/2019	19	1	20h	1	5	3	53	JMS	K5 - 300	T	5	300	1	31.6	54	1	50	1	0
3	262	12	30/04/2019	19	2	20h	1	5	4	54	MNJ	K6 - 300	T	6	300	1	30	57	1	50	1	0
3	262	13	30/04/2019	19	2	20h	1	5	5	55	HJB	L1 - 300	T	1	300	1	31.9	52	1	50	1	0
3	262	14	30/04/2019	19	1	20h	1	5	6	56	CE	L4 - 300	T	4	300	1	29.5	57	1	50	1	0
3	262	17	30/04/2019	19	1	21h	1	5	1	51	AD	K8 - 60	C	8	60	1	28.3	73	1	50	1	0
3	262	18	30/04/2019	19	2	21h	1	5	2	52	DMH	K1 - 60	T	1	60	1	32.1	65	1	50	1	0
3	262	19	30/04/2019	19	1	21h	1	5	3	53	JMS	K5 - 60	T	5	60	1	31.9	62	1	50	1	1
3	262	20	30/04/2019	19	2	21h	1	5	4	54	MNJ	K6 - 60	T	6	60	1	27.7	72	1	50	1	0
3	262	21	30/04/2019	19	2	21h	1	5	5	55	HJB	L1 - 60	T	1	60	1	31.8	70	1	50	1	0
3	262	22	30/04/2019	19	1	21h	1	5	6	56	CE	L4 - 60	T	4	60	1	28.8	76	1	50	1	0
3	263	1	02/05/2019	19	1	16h	1	5	1	51	AD	K7 - 300	C	7	300	1	34	52	1	50	1	0
3	264	1	02/05/2019	19	1	19h	1	5	1	51	AD	K7 - 240	C	7	240	1	30.7	55	1	50	1	0
3	263	3	02/05/2019	19	1	16h	1	5	3	53	JMS	K1 - 300	T	1	300	1	31.4	54	1	50	1	0
3	259	4	29/04/2019	19	2	16h	1	5	4	54	MNJ	L1 - 60	T	1	60	1	30.5	62	1	50	1	3
3	263	5	02/05/2019	19	2	16h	1	5	5	55	HJB	K6 - 300	T	6	300	1	31.9	73	1	50	1	0
3	263	6	02/05/2019	19	1	16h	1	5	6	56	CE	L1 - 300	T	1	300	1	33.4	60	1	50	1	0
3	263	9	02/05/2019	19	1	17h	1	5	1	51	AD	K7 - 120	C	7	120	1	32.9	55	1	50	1	0
3	263	10	02/05/2019	19	2	17h	1	5	2	52	DMH	K8 - 120	C	8	120	1	33.6	53	1	50	1	0
3	263	11	02/05/2019	19	1	17h	1	5	3	53	JMS	K1 - 120	T	1	120	1	34.7	52	1	50	1	0
3	263	12	02/05/2019	19	2	17h	1	5	4	54	MNJ	K5 - 120	T	5	120	1	32.8	55	1	50	1	3
3	263	13	02/05/2019	19	2	17h	1	5	5	55	HJB	K6 - 120	T	6	120	1	34.2	55	1	50	1	0
3	263	14	02/05/2019	19	1	17h	1	5	6	56	CE	L1 - 120	T	1	120	1	32.2	58	1	50	1	0
3	263	17	02/05/2019	19	1	18h	1	5	1	51	AD	K7 - 0	C	7	0	1	32.4	56	1	50	1	0
3	263	18	02/05/2019	19	2	18h	1	5	2	52	DMH	K8 - 0	C	8	0	1	32.8	57	1	50	1	0
3	263	19	02/05/2019	19	1	18h	1	5	3	53	JMS	K1 - 0	T	1	0	1	34.2	62	1	50	1	0
3	263	20	02/05/2019	19	2	18h	1	5	4	54	MNJ	K5 - 0	T	5	0	1	32	55	1	50	1	0
3	263	2	02/05/2019	19	2	16h	1	5	2	52	DMH	K8 - 300	C	8	300	1	33	55	1	50	1	0
3	255	9	17/04/2019	19	1	17h	1	1	1	11	CS	l3/l4 - 180	T	3	180	1	31.7	63	1	50	1	0
3	259	6	29/04/2019	19	1	16h	1	5	6	56	CE	L6 - 60	T	6	60	1	30.5	63	1	50	1	0
3	254	17	16/04/2019	19	1	21h	1	1	1	11	CS	J7/J8 - 60	C	7	60	1	30.5	63	1	50	1	0
3	254	18	16/04/2019	19	2	21h	1	1	2	12	CC	l5/l6 - 60	T	5	60	1	29.9	66	1	50	1	0
3	254	19	16/04/2019	19	2	21h	1	1	3	13	RJ	K7/K8 - 60	C	7	60	1	31.7	60	1	50	1	0
3	254	20	16/04/2019	19	1	21h	1	1	4	14	FD	l1/l2 - 60	T	1	60	1	27.9	70	1	50	1	0
3	254	21	16/04/2019	19	1	21h	1	1	5	15	MC	l7/l8 - 60	C	7	60	1	27.7	72	1	50	1	0
3	254	22	16/04/2019	19	2	21h	1	1	6	16	SCG	l3/l4 - 60	T	3	60	1	28.1	71	1	50	1	0
3	255	1	17/04/2019	19	1	16h	1	1	1	11	CS	l3/l4 - 240	T	3	240	1	39.2	59	1	50	1	0
3	255	2	17/04/2019	19	2	16h	1	1	2	12	CC	J7/J8 - 240	C	7	240	1	32.3	58	1	50	1	0
3	255	3	17/04/2019	19	2	16h	1	1	3	13	RJ	l5/l6 - 240	T	5	240	1	33.2	58	1	50	1	0
3	255	4	17/04/2019	19	1	16h	1	1	4	14	FD	k7/k8 - 240	C	7	240	1	33.2	66	1	50	1	0
3	254	13	16/04/2019	19	1	20h	1	1	5	15	MC	l7/l8 - 240	C	7	240	1	30.7	66	1	50	1	0
3	255	6	17/04/2019	19	2	16h	1	1	6	16	SCG	l7/l8 - 240	C	7	240	1	31.9	60	1	50	1	0
3	254	12	16/04/2019	19	1	20h	1	1	4	14	FD	l1/l2 - 240	T	1	240	1	30	68	1	50	1	0
3	255	10	17/04/2019	19	2	17h	1	1	2	12	CC	J7/J8 - 180	C	7	180	1	41.8	39	1	50	1	0
3	255	11	17/04/2019	19	2	17h	1	1	3	13	RJ	l5/l6 - 180	T	5	180	1	38.6	39	1	50	1	0
3	255	12	17/04/2019	19	1	17h	1	1	4	14	FD	k7/k8 - 180	C	7	180	1	31.8	62	1	50	1	0
3	255	13	17/04/2019	19	1	17h	1	1	5	15	MC	l1/l2 - 180	T	1	180	1	32	60	1	50	1	0
3	255	14	17/04/2019	19	2	17h	1	1	6	16	SCG	l7/l8 - 180	C	7	180	1	36.4	43	1	50	1	0
3	255	17	17/04/2019	19	1	18h	1	1	1	11	CS	l3/l4 - 120	T	3	120	1	30.9	63	1	50	1	0
3	255	18	17/04/2019	19	2	18h	1	1	2	12	CC	J7/J8 - 120	C	7	120	1	29.9	65	1	50	1	0
3	255	19	17/04/2019	19	2	18h	1	1	3	13	RJ	l5/l6 - 120	T	5	120	1	29.8	63	1	50	1	0
3	255	20	17/04/2019	19	1	18h	1	1	4	14	FD	k7/k8 - 120	C	7	120	1	30.3	61	1	50	1	0
3	255	21	17/04/2019	19	1	18h	1	1	5	15	MC	l1/l2 - 120	T	1	120	1	30	70	1	50	1	0
3	255	22	17/04/2019	19	2	18h	1	1	6	16	SCG	l7/l8 - 120	C	7	120	1	30	65	1	50	1	0
3	256	1	17/04/2019	19	1	19h	1	1	1	11	CS	l3/l4 - 60	T	3	60	1	30.7	69	1	50	1	0
3	255	5	17/04/2019	19	1	16h	1	1	5	15	MC	l1/l2 - 240	T	1	240	1	32.8	58	1	50	1	0
3	253	19	16/04/2019	19	2	18h	1	1	3	13	RJ	K7/K8 - 180	C	7	180	1	30.9	60	1	50	1	0
3	253	2	16/04/2019	19	2	16h	1	1	2	12	CC	l5/l6 - 120	T	5	120	1	32.6	57	1	50	1	0
3	253	3	16/04/2019	19	2	16h	1	1	3	13	RJ	K7/K8 - 120	C	7	120	1	32	57	1	50	1	0
3	253	4	16/04/2019	19	1	16h	1	1	4	14	FD	l1/l2 - 120	T	1	120	1	32.5	60	1	50	1	0
3	253	5	16/04/2019	19	1	16h	1	1	5	15	MC	l7/l8 - 120	C	7	120	1	30.4	65	1	50	1	0
3	253	6	16/04/2019	19	2	16h	1	1	6	16	SCG	l3/l4 - 120	T	3	120	1	32.3	59	1	50	1	0
3	253	9	16/04/2019	19	1	17h	1	1	1	11	CS	J7/J8 - 0	C	7	0	1	31.9	61	1	50	1	0
3	253	10	16/04/2019	19	2	17h	1	1	2	12	CC	l5/l6 - 0	T	5	0	1	32.5	59	1	50	1	0
3	253	11	16/04/2019	19	2	17h	1	1	3	13	RJ	K7/K8 - 0	C	7	0	1	31.9	57	1	50	1	0
3	253	12	16/04/2019	19	1	17h	1	1	4	14	FD	l1/l2 - 0	T	1	0	1	31.6	62	1	50	1	0
3	253	13	16/04/2019	19	1	17h	1	1	5	15	MC	l7/l8 - 0	C	7	0	1	32.1	63	1	50	1	0
3	253	14	16/04/2019	19	2	17h	1	1	6	16	SCG	l3/l4 - 0	T	3	0	1	32.4	60	1	50	1	0
3	254	14	16/04/2019	19	2	20h	1	1	6	16	SCG	l3/l4 - 240	T	3	240	1	29.7	67	1	50	1	0
3	253	18	16/04/2019	19	2	18h	1	1	2	12	CC	l5/l6 - 180	T	5	180	1	31.1	64	1	50	1	0
3	256	4	17/04/2019	19	1	19h	1	1	4	14	FD	k7/k8 - 60	C	7	60	1	31.2	68	1	50	1	0
3	253	20	16/04/2019	19	1	18h	1	1	4	14	FD	l1/l2 - 180	T	1	180	1	31.6	60	1	50	1	0
3	253	21	16/04/2019	19	1	18h	1	1	5	15	MC	l7/l8 - 180	C	7	180	1	30.5	58	1	50	1	0
3	253	22	16/04/2019	19	2	18h	1	1	6	16	SCG	l3/l4 - 180	T	3	180	1	30.9	61	1	50	1	0
3	254	1	16/04/2019	19	1	19h	1	1	1	11	CS	J7/J8 - 300	C	7	300	1	31.3	66	1	50	1	0
3	254	2	16/04/2019	19	2	19h	1	1	2	12	CC	l5/l6 - 300	T	5	300	1	29	64	1	50	1	0
3	254	3	16/04/2019	19	2	19h	1	1	3	13	RJ	K7/K8 - 300	C	7	300	1	29.6	62	1	50	1	0
3	254	4	16/04/2019	19	1	19h	1	1	4	14	FD	l1/l2 - 300	T	1	300	1	31.5	71	1	50	1	0
3	254	5	16/04/2019	19	1	19h	1	1	5	15	MC	l7/l8 - 300	C	7	300	1	29.4	60	1	50	1	0
3	254	6	16/04/2019	19	2	19h	1	1	6	16	SCG	l3/l4 - 300	T	3	300	1	29.4	64	1	50	1	0
3	254	9	16/04/2019	19	1	20h	1	1	1	11	CS	J7/J8 - 240	C	7	240	1	30.2	65	1	50	1	0
3	254	10	16/04/2019	19	2	20h	1	1	2	12	CC	l5/l6 - 240	T	5	240	1	29.6	69	1	50	1	0
3	254	11	16/04/2019	19	2	20h	1	1	3	13	RJ	K7/K8 - 240	C	7	240	1	29.3	60	1	50	1	0
3	253	17	16/04/2019	19	1	18h	1	1	1	11	CS	J7/J8 - 180	C	7	180	1	31.8	61	1	50	1	0
3	258	12	23/04/2019	19	1	20h	1	1	4	14	FD	l5/l6 - 0	T	5	0	1	30	67	1	50	1	0
3	257	19	23/04/2019	19	2	18h	1	1	3	13	RJ	J7/J8 - 60	C	7	60	1	31.7	61	1	50	1	0
3	257	20	23/04/2019	19	1	18h	1	1	4	14	FD	l5/l6 - 60	T	5	60	1	31.2	65	1	50	1	0
3	257	21	23/04/2019	19	1	18h	1	1	5	15	MC	K7/K8 - 60	C	7	60	1	30.1	62	1	50	1	0
3	257	22	23/04/2019	19	2	18h	1	1	6	16	SCG	l1/l2 - 60	T	1	60	1	30.6	66	1	50	1	0
3	258	1	23/04/2019	19	1	19h	1	1	1	11	CS	l7/l8 - 240	C	7	240	1	30.9	64	1	50	1	0
3	258	2	23/04/2019	19	2	19h	1	1	2	12	CC	l3/l4 - 240	T	3	240	1	20.8	64	1	50	1	0
3	258	3	23/04/2019	19	2	19h	1	1	3	13	RJ	J7/J8 - 240	C	7	240	1	30.8	72	1	50	1	0
3	258	4	23/04/2019	19	1	19h	1	1	4	14	FD	l5/l6 - 240	T	5	240	1	31.8	69	1	50	1	0
3	258	5	23/04/2019	19	1	19h	1	1	5	15	MC	K7/K8 - 240	C	7	240	1	30.8	70	1	50	1	0
3	258	6	23/04/2019	19	2	19h	1	1	6	16	SCG	l1/l2 - 240	T	1	240	1	28.2	77	1	50	1	0
3	258	9	23/04/2019	19	1	20h	1	1	1	11	CS	l7/l8 - 0	C	7	0	1	28.7	66	1	50	1	0
3	256	2	17/04/2019	19	2	19h	1	1	2	12	CC	J7/J8 - 60	C	7	60	1	30.2	65	1	50	1	1
3	258	11	23/04/2019	19	2	20h	1	1	3	13	RJ	J7/J8 - 0	C	7	0	1	29.6	70	1	50	1	0
3	257	14	23/04/2019	19	2	17h	1	1	6	16	SCG	l1/l2 - 120	T	1	120	1	32.1	70	1	50	1	0
3	258	13	23/04/2019	19	1	20h	1	1	5	15	MC	K7/K8 - 0	C	7	0	1	30	62	1	50	1	0
3	258	14	23/04/2019	19	2	20h	1	1	6	16	SCG	l1/l2 - 0	T	1	0	1	29	63	1	50	1	0
3	258	17	23/04/2019	19	1	21h	1	1	1	11	CS	l7/l8 - 300	C	7	300	1	27.3	77	1	50	1	0
3	258	18	23/04/2019	19	2	21h	1	1	2	12	CC	l3/l4 - 300	T	3	300	1	31.6	63	1	50	1	0
3	258	19	23/04/2019	19	2	21h	1	1	3	13	RJ	J7/J8 - 300	C	7	300	1	30.9	62	1	50	1	0
3	258	20	23/04/2019	19	1	21h	1	1	4	14	FD	l5/l6 - 300	T	5	300	1	26.8	75	1	50	1	0
3	258	21	23/04/2019	19	1	21h	1	1	5	15	MC	K7/K8 - 300	C	7	300	1	28	79	1	50	1	0
3	258	22	23/04/2019	19	2	21h	1	1	6	16	SCG	l1/l2 - 300	T	1	300	1	30.6	63	1	50	1	0
3	259	1	29/04/2019	19	1	16h	1	5	1	51	AD	K1 - 60	T	1	60	1	29.6	66	1	50	1	0
3	259	2	29/04/2019	19	2	16h	1	5	2	52	DMH	K5 - 60	T	5	60	1	31.1	62	1	50	1	0
3	259	3	29/04/2019	19	1	16h	1	5	3	53	JMS	K6 - 60	T	6	60	1	31.8	70	1	50	1	0
3	265	12	03/05/2019	19	2	17h	1	5	4	54	MNJ	K1 - 120	T	1	120	1	33	45	1	50	1	0
3	258	10	23/04/2019	19	2	20h	1	1	2	12	CC	l3/l4 - 0	T	3	0	1	31.6	62	1	50	1	0
3	256	22	17/04/2019	19	2	21h	1	1	6	16	SCG	l7/l8 - 0	C	7	0	1	28.8	74	1	50	1	0
3	259	5	29/04/2019	19	2	16h	1	5	5	55	HJB	L4 - 60	T	4	60	1	33.4	63	1	50	1	0
3	256	5	17/04/2019	19	1	19h	1	1	5	15	MC	l1/l2 - 60	T	1	60	1	33.3	70	1	50	1	0
3	256	6	17/04/2019	19	2	19h	1	1	6	16	SCG	l7/l8 - 60	C	7	60	1	30.2	67	1	50	1	0
3	256	9	17/04/2019	19	1	20h	1	1	1	11	CS	l3/l4 - 300	T	3	300	1	31.9	70	1	50	1	0
3	256	10	17/04/2019	19	2	20h	1	1	2	12	CC	J7/J8 - 300	C	7	300	1	31.1	66	1	50	1	0
3	256	11	17/04/2019	19	2	20h	1	1	3	13	RJ	l5/l6 - 300	T	5	300	1	31.2	68	1	50	1	0
3	256	12	17/04/2019	19	1	20h	1	1	4	14	FD	k7/k8 - 300	C	7	300	1	30.4	69	1	50	1	0
3	256	13	17/04/2019	19	1	20h	1	1	5	15	MC	l1/l2 - 300	T	1	300	1	29.8	67	1	50	1	0
3	256	14	17/04/2019	19	2	20h	1	1	6	16	SCG	l7/l8 - 300	C	7	300	1	31.2	64	1	50	1	0
3	256	17	17/04/2019	19	1	21h	1	1	1	11	CS	l3/l4 - 0	T	3	0	1	28.4	72	1	50	1	0
3	256	18	17/04/2019	19	2	21h	1	1	2	12	CC	J7/J8 - 0	C	7	0	1	28.6	70	1	50	1	0
3	256	19	17/04/2019	19	2	21h	1	1	3	13	RJ	l5/l6 - 0	T	5	0	1	28.6	73	1	50	1	0
3	257	18	23/04/2019	19	2	18h	1	1	2	12	CC	l3/l4 - 60	T	3	60	1	32.1	69	1	50	1	0
3	256	21	17/04/2019	19	1	21h	1	1	5	15	MC	l1/l2 - 0	T	1	0	1	30.2	73	1	50	1	0
3	257	17	23/04/2019	19	1	18h	1	1	1	11	CS	l7/l8 - 60	C	7	60	1	31.6	62	1	50	1	0
3	257	1	23/04/2019	19	1	16h	1	1	1	11	CS	l7/l8 - 180	C	7	180	1	33.3	62	1	50	1	0
3	257	2	23/04/2019	19	2	16h	1	1	2	12	CC	l3/l4 - 180	T	3	180	1	32	59	1	50	1	0
3	257	3	23/04/2019	19	2	16h	1	1	3	13	RJ	J7/J8 - 180	C	7	180	1	31.6	69	1	50	1	0
3	257	4	23/04/2019	19	1	16h	1	1	4	14	FD	l5/l6 - 180	T	5	180	1	30.4	69	1	50	1	0
3	257	5	23/04/2019	19	1	16h	1	1	5	15	MC	K7/K8 - 180	C	7	180	1	32.5	60	1	50	1	0
3	257	6	23/04/2019	19	2	16h	1	1	6	16	SCG	l1/l2 - 180	T	1	180	1	32.5	58	1	50	1	0
3	257	9	23/04/2019	19	1	17h	1	1	1	11	CS	l7/l8 - 120	C	7	120	1	31.4	68	1	50	1	0
3	257	10	23/04/2019	19	2	17h	1	1	2	12	CC	l3/l4 - 120	T	3	120	1	31	61	1	50	1	0
3	257	11	23/04/2019	19	2	17h	1	1	3	13	RJ	J7/J8 - 120	C	7	120	1	31.4	66	1	50	1	0
3	257	12	23/04/2019	19	1	17h	1	1	4	14	FD	l5/l6 - 120	T	5	120	1	30.9	64	1	50	1	0
3	257	13	23/04/2019	19	1	17h	1	1	5	15	MC	K7/K8 - 120	C	7	120	1	31.2	65	1	50	1	0
3	256	3	17/04/2019	19	2	19h	1	1	3	13	RJ	l5/l6 - 60	T	5	60	1	30.1	65	1	50	1	0
3	256	20	17/04/2019	19	1	21h	1	1	4	14	FD	k7/k8 - 0	C	7	0	1	28.6	73	1	50	1	0
3	274	3	09/05/2019	19	1	19h	1	5	3	53	JMS	L1 - 240	T	1	240	1	29.7	70	1	50	1	0
3	274	20	09/05/2019	19	2	21h	1	5	4	54	MNJ	L4 - 60	T	4	60	1	29	72	1	50	1	0
3	273	11	09/05/2019	19	1	17h	1	5	3	53	JMS	L1 - 300	T	1	300	1	32.8	79	1	50	1	2
3	273	12	09/05/2019	19	2	17h	1	5	4	54	MNJ	L4 - 300	T	4	300	1	31.6	64	1	50	1	0
3	273	13	09/05/2019	19	2	17h	1	5	5	55	HJB	L6 - 300	T	6	300	1	32.2	64	1	50	1	1
3	273	14	09/05/2019	19	1	17h	1	5	6	56	CE	K7 - 300	C	7	300	1	31.8	66	1	50	1	0
3	273	17	09/05/2019	19	1	18h	1	5	1	51	AD	K5 - 0	T	5	0	1	30.3	69	1	50	1	0
3	273	18	09/05/2019	19	2	18h	1	5	2	52	DMH	K6 - 0	T	6	0	1	30.2	74	1	50	1	0
3	273	19	09/05/2019	19	1	18h	1	5	3	53	JMS	L1 - 0	T	1	0	1	29.1	70	1	50	1	0
3	273	20	09/05/2019	19	2	18h	1	5	4	54	MNJ	L4 - 0	T	4	0	1	30.2	68	1	50	1	0
3	273	21	09/05/2019	19	2	18h	1	5	5	55	HJB	L6 - 0	T	6	0	1	29.6	74	1	50	1	0
3	273	22	09/05/2019	19	1	18h	1	5	6	56	CE	K7 - 0	C	7	0	1	30.2	71	1	50	1	0
3	273	9	09/05/2019	19	1	17h	1	5	1	51	AD	K5 - 300	T	5	300	1	31.4	64	1	50	1	0
3	274	2	09/05/2019	19	2	19h	1	5	2	52	DMH	K6 - 240	T	6	240	1	30.8	65	1	50	1	0
3	273	6	09/05/2019	19	1	16h	1	5	6	56	CE	K7 - 120	C	7	120	1	31.3	67	1	50	1	0
3	274	4	09/05/2019	19	2	19h	1	5	4	54	MNJ	L4 - 240	T	4	240	1	29.8	71	1	50	1	0
3	274	5	09/05/2019	19	2	19h	1	5	5	55	HJB	L6 - 240	T	6	240	1	30	65	1	50	1	0
3	274	6	09/05/2019	19	1	19h	1	5	6	56	CE	K7 - 240	C	7	240	1	29.6	67	1	50	1	0
3	274	9	09/05/2019	19	1	20h	1	5	1	51	AD	K5 - 180	T	5	180	1	30	69	1	50	1	0
3	274	10	09/05/2019	19	2	20h	1	5	2	52	DMH	K6 - 180	T	6	180	1	30.2	69	1	50	1	0
3	274	11	09/05/2019	19	1	20h	1	5	3	53	JMS	L1 - 180	T	1	180	1	30.7	73	1	50	1	0
3	274	12	09/05/2019	19	2	20h	1	5	4	54	MNJ	L4 - 180	T	4	180	1	28.4	70	1	50	1	0
3	274	13	09/05/2019	19	2	20h	1	5	5	55	HJB	L6 - 180	T	6	180	1	31	65	1	50	1	0
3	274	14	09/05/2019	19	1	20h	1	5	6	56	CE	K7 - 180	C	7	180	1	28.4	73	1	50	1	0
3	274	17	09/05/2019	19	1	21h	1	5	1	51	AD	K5 - 60	T	5	60	1	28.7	70	1	50	1	0
3	274	18	09/05/2019	19	2	21h	1	5	2	52	DMH	K6 - 60	T	6	60	1	30.6	72	1	50	1	0
3	265	10	03/05/2019	19	2	17h	1	5	2	52	DMH	K7 - 120	C	7	120	1	33.6	53	1	50	1	0
3	274	1	09/05/2019	19	1	19h	1	5	1	51	AD	K5 - 240	T	5	240	1	29.9	67	1	50	1	0
3	272	13	08/05/2019	19	2	20h	1	5	5	55	HJB	K7 - 300	C	7	300	1	31	78	1	50	1	0
3	271	20	08/05/2019	19	2	18h	1	5	4	54	MNJ	L6 - 0	T	6	0	1	30.6	64	1	50	1	0
3	271	21	08/05/2019	19	2	18h	1	5	5	55	HJB	K7 - 0	C	7	0	1	31.4	73	1	50	1	2
3	271	22	08/05/2019	19	1	18h	1	5	6	56	CE	K8 - 0	C	8	0	1	30.3	64	1	50	1	0
3	272	1	08/05/2019	19	1	19h	1	5	1	51	AD	K6 - 60	T	6	60	1	30.6	65	1	50	1	0
3	272	2	08/05/2019	19	2	19h	1	5	2	52	DMH	L1 - 60	T	1	60	1	30.7	74	1	50	1	0
3	272	3	08/05/2019	19	1	19h	1	5	3	53	JMS	L4 - 60	T	4	60	1	30.2	67	1	50	1	0
3	272	4	08/05/2019	19	2	19h	1	5	4	54	MNJ	L6 - 60	T	6	60	1	30.8	64	1	50	1	1
3	272	5	08/05/2019	19	2	19h	1	5	5	55	HJB	K7 - 60	C	7	60	1	29.9	69	1	50	1	0
3	272	6	08/05/2019	19	1	19h	1	5	6	56	CE	K8 - 60	C	8	60	1	30.6	66	1	50	1	2
3	272	9	08/05/2019	19	1	20h	1	5	1	51	AD	K6 - 300	T	6	300	1	31.4	67	1	50	1	0
3	272	10	08/05/2019	19	2	20h	1	5	2	52	DMH	L1 - 300	T	1	300	1	30.5	70	1	50	1	0
3	273	10	09/05/2019	19	2	17h	1	5	2	52	DMH	K6 - 300	T	6	300	1	31.6	63	1	50	1	0
3	272	12	08/05/2019	19	2	20h	1	5	4	54	MNJ	L6 - 300	T	6	300	1	29.1	69	1	50	1	0
3	274	21	09/05/2019	19	2	21h	1	5	5	55	HJB	L6 - 60	T	6	60	1	30.7	65	1	50	1	0
3	272	14	08/05/2019	19	1	20h	1	5	6	56	CE	K8 - 300	C	8	300	1	29.2	71	1	50	1	0
3	272	17	08/05/2019	19	1	21h	1	5	1	51	AD	K6 - 120	T	6	120	1	29.4	63	1	50	1	0
3	272	18	08/05/2019	19	2	21h	1	5	2	52	DMH	L1 - 120	T	1	120	1	33	58	1	50	1	0
3	272	19	08/05/2019	19	1	21h	1	5	3	53	JMS	L4 - 120	T	4	120	1	33.5	65	1	50	1	0
3	272	20	08/05/2019	19	2	21h	1	5	4	54	MNJ	L6 - 120	T	6	120	1	29.8	60	1	50	1	0
3	272	21	08/05/2019	19	2	21h	1	5	5	55	HJB	K7 - 120	C	7	120	1	32	57	1	50	1	0
3	272	22	08/05/2019	19	1	21h	1	5	6	56	CE	K8 - 120	C	8	120	1	31	58	1	50	1	0
3	273	1	09/05/2019	19	1	16h	1	5	1	51	AD	K5 - 120	T	5	120	1	31.5	73	1	50	1	0
3	273	2	09/05/2019	19	2	16h	1	5	2	52	DMH	K6 - 120	T	6	120	1	30.1	67	1	50	1	0
3	273	3	09/05/2019	19	1	16h	1	5	3	53	JMS	L1 - 120	T	1	120	1	32	70	1	50	1	0
3	273	4	09/05/2019	19	2	16h	1	5	4	54	MNJ	L4 - 120	T	4	120	1	33.6	62	1	50	1	0
3	273	5	09/05/2019	19	2	16h	1	5	5	55	HJB	L6 - 120	T	6	120	1	31.1	70	1	50	1	0
3	272	11	08/05/2019	19	1	20h	1	5	3	53	JMS	L4 - 300	T	4	300	1	29.3	70	1	50	1	1
3	277	5	13/05/2019	19	2	16h	1	5	5	55	HJB	L7/L8 - 180	C	7	180	1	31.9	63	1	50	1	0
3	274	19	09/05/2019	19	1	21h	1	5	3	53	JMS	L1 - 60	T	1	60	1	31.3	65	1	50	1	0
3	276	13	10/05/2019	19	2	20h	1	5	5	55	HJB	L7/L8 - 300	C	7	300	1	30.5	66	1	50	1	0
3	276	14	10/05/2019	19	1	20h	1	5	6	56	CE	J7/J8 - 300	C	7	300	1	30.8	55	1	50	1	0
3	276	17	10/05/2019	19	1	21h	1	5	1	51	AD	K5/K6 - 120	T	5	120	1	31.2	69	1	50	1	0
3	276	18	10/05/2019	19	2	21h	1	5	2	52	DMH	L1/L4 - 120	T	1	120	1	30.8	70	1	50	1	0
3	276	19	10/05/2019	19	1	21h	1	5	3	53	JMS	L6/K1 - 120	T	6	120	1	30.9	69	1	50	1	0
3	276	20	10/05/2019	19	2	21h	1	5	4	54	MNJ	K7/K8 - 120	C	7	120	1	31.3	71	1	50	1	0
3	276	21	10/05/2019	19	2	21h	1	5	5	55	HJB	L7/L8 - 120	C	7	120	1	31.1	66	1	50	1	0
3	276	22	10/05/2019	19	1	21h	1	5	6	56	CE	J7/J8 - 120	C	7	120	1	31.3	73	1	50	1	0
3	277	1	13/05/2019	19	1	16h	1	5	1	51	AD	J7/J8 - 180	C	7	180	1	32.3	56	1	50	1	0
3	277	2	13/05/2019	19	2	16h	1	5	2	52	DMH	K5/K6 - 180	T	5	180	1	31.8	66	1	50	1	0
3	276	11	10/05/2019	19	1	20h	1	5	3	53	JMS	L6/K1 - 300	T	6	300	1	30.7	76	1	50	1	2
3	277	4	13/05/2019	19	2	16h	1	5	4	54	MNJ	L1/L4 - 180	T	1	180	1	32.6	58	1	50	1	0
3	276	10	10/05/2019	19	2	20h	1	5	2	52	DMH	L1/L4 - 300	T	1	300	1	30.2	69	1	50	1	0
3	277	6	13/05/2019	19	1	16h	1	5	6	56	CE	L6/K1 - 180	T	6	180	1	32.8	62	1	50	1	0
3	277	9	13/05/2019	19	1	17h	1	5	1	51	AD	J7/J8 - 300	C	7	300	1	31.9	65	1	50	1	0
3	277	10	13/05/2019	19	2	17h	1	5	2	52	DMH	K5/K6 - 300	T	5	300	1	33	67	1	50	1	0
3	277	11	13/05/2019	19	1	17h	1	5	3	53	JMS	K7/K8 - 300	C	7	300	1	32	67	1	50	1	0
3	277	12	13/05/2019	19	2	17h	1	5	4	54	MNJ	L1/L4 - 300	T	1	300	1	31.1	63	1	50	1	0
3	277	13	13/05/2019	19	2	17h	1	5	5	55	HJB	L7/L8 - 300	C	7	300	1	32.8	68	1	50	1	0
3	277	14	13/05/2019	19	1	17h	1	5	6	56	CE	L6/K1 - 300	T	6	300	1	32.5	61	1	50	1	0
3	277	17	13/05/2019	19	1	18h	1	5	1	51	AD	J7/J8 - 0	C	7	0	1	31.6	62	1	50	1	0
3	277	18	13/05/2019	19	2	18h	1	5	2	52	DMH	K5/K6 - 0	T	5	0	1	32.1	69	1	50	1	0
3	277	19	13/05/2019	19	1	18h	1	5	3	53	JMS	K7/K8 - 0	C	7	0	1	32.5	65	1	50	1	0
3	277	20	13/05/2019	19	2	18h	1	5	4	54	MNJ	L1/L4 - 0	T	1	0	1	31.8	65	1	50	1	0
3	277	21	13/05/2019	19	2	18h	1	5	5	55	HJB	L7/L8 - 0	C	7	0	1	32.5	66	1	50	1	0
3	277	3	13/05/2019	19	1	16h	1	5	3	53	JMS	K7/K8 - 180	C	7	180	1	32.4	72	1	50	1	0
3	275	17	10/05/2019	19	1	18h	1	5	1	51	AD	K5/K6 - 60	T	5	60	1	31.8	63	1	50	1	0
3	274	22	09/05/2019	19	1	21h	1	5	6	56	CE	K7 - 60	C	7	60	1	28.7	73	1	50	1	0
3	275	1	10/05/2019	19	1	16h	1	5	1	51	AD	K5/K6 - 180	T	5	180	1	33	55	1	50	1	0
3	275	2	10/05/2019	19	2	16h	1	5	2	52	DMH	L1/L4 - 180	T	1	180	1	32.1	70	1	50	1	0
3	275	3	10/05/2019	19	1	16h	1	5	3	53	JMS	L6/K1 - 180	T	6	180	1	32.1	69	1	50	1	0
3	275	4	10/05/2019	19	2	16h	1	5	4	54	MNJ	K7/K8 - 180	C	7	180	1	33.6	58	1	50	1	0
3	275	5	10/05/2019	19	2	16h	1	5	5	55	HJB	L7/L8 - 180	C	7	180	1	32.6	69	1	50	1	0
3	275	6	10/05/2019	19	1	16h	1	5	6	56	CE	J7/J8 - 180	C	7	180	1	33.2	54	1	50	1	0
3	275	9	10/05/2019	19	1	17h	1	5	1	51	AD	K5/K6 - 0	T	5	0	1	32.3	60	1	50	1	0
3	275	10	10/05/2019	19	2	17h	1	5	2	52	DMH	L1/L4 - 0	T	1	0	1	31.9	60	1	50	1	0
3	275	11	10/05/2019	19	1	17h	1	5	3	53	JMS	L6/K1 - 0	T	6	0	1	32.8	62	1	50	1	0
3	275	12	10/05/2019	19	2	17h	1	5	4	54	MNJ	K7/K8 - 0	C	7	0	1	32.4	57	1	50	1	0
3	276	12	10/05/2019	19	2	20h	1	5	4	54	MNJ	K7/K8 - 300	C	7	300	1	30.5	59	1	50	1	0
3	275	14	10/05/2019	19	1	17h	1	5	6	56	CE	J7/J8 - 0	C	7	0	1	32.1	59	1	50	1	0
3	271	17	08/05/2019	19	1	18h	1	5	1	51	AD	K6 - 0	T	6	0	1	30.9	67	1	50	1	0
3	275	18	10/05/2019	19	2	18h	1	5	2	52	DMH	L1/L4 - 60	T	1	60	1	30.3	69	1	50	1	0
3	275	19	10/05/2019	19	1	18h	1	5	3	53	JMS	L6/K1 - 60	T	6	60	1	29.8	71	1	50	1	0
3	275	20	10/05/2019	19	2	18h	1	5	4	54	MNJ	K7/K8 - 60	C	7	60	1	31.8	68	1	50	1	3
3	275	21	10/05/2019	19	2	18h	1	5	5	55	HJB	L7/L8 - 60	C	7	60	1	30.4	70	1	50	1	0
3	275	22	10/05/2019	19	1	18h	1	5	6	56	CE	J7/J8 - 60	C	7	60	1	31.4	62	1	50	1	0
3	276	1	10/05/2019	19	1	19h	1	5	1	51	AD	K5/K6 - 240	T	5	240	1	31.2	56	1	50	1	0
3	276	2	10/05/2019	19	2	19h	1	5	2	52	DMH	L1/L4 - 240	T	1	240	1	31	64	1	50	1	0
3	276	3	10/05/2019	19	1	19h	1	5	3	53	JMS	L6/K1 - 240	T	6	240	1	30.6	63	1	50	1	0
3	276	4	10/05/2019	19	2	19h	1	5	4	54	MNJ	K7/K8 - 240	C	7	240	1	31.6	61	1	50	1	0
3	276	5	10/05/2019	19	2	19h	1	5	5	55	HJB	L7/L8 - 240	C	7	240	1	30.8	63	1	50	1	0
3	276	6	10/05/2019	19	1	19h	1	5	6	56	CE	J7/J8 - 240	C	7	240	1	31.1	59	1	50	1	0
3	276	9	10/05/2019	19	1	20h	1	5	1	51	AD	K5/K6 - 300	T	5	300	1	30.8	56	1	50	1	0
3	275	13	10/05/2019	19	2	17h	1	5	5	55	HJB	L7/L8 - 0	C	7	0	1	32.8	59	1	50	1	0
3	267	20	06/05/2019	19	2	18h	1	5	4	54	MNJ	K8 - 120	C	8	120	1	32	56	1	50	1	0
3	271	19	08/05/2019	19	1	18h	1	5	3	53	JMS	L4 - 0	T	4	0	1	30.2	65	1	50	1	0
3	267	4	06/05/2019	19	2	16h	1	5	4	54	MNJ	K8 - 0	C	8	0	1	32.4	57	1	50	1	0
3	267	5	06/05/2019	19	2	16h	1	5	5	55	HJB	K1 - 0	T	1	0	1	33.1	64	1	50	1	0
3	267	6	06/05/2019	19	1	16h	1	5	6	56	CE	K5 - 0	T	5	0	1	33.4	52	1	50	1	0
3	267	9	06/05/2019	19	1	17h	1	5	1	51	AD	L4 - 300	T	4	300	1	32.9	53	1	50	1	0
3	267	10	06/05/2019	19	2	17h	1	5	2	52	DMH	L6 - 300	T	6	300	1	33.7	51	1	50	1	0
3	267	11	06/05/2019	19	1	17h	1	5	3	53	JMS	K7 - 300	C	7	300	1	34.2	48	1	50	1	0
3	267	12	06/05/2019	19	2	17h	1	5	4	54	MNJ	K8 - 300	C	8	300	1	33	51	1	50	1	0
3	267	13	06/05/2019	19	2	17h	1	5	5	55	HJB	K1 - 300	T	1	300	1	33.5	50	1	50	1	0
3	267	14	06/05/2019	19	1	17h	1	5	6	56	CE	K5 - 300	T	5	300	1	32.8	51	1	50	1	0
3	267	17	06/05/2019	19	1	18h	1	5	1	51	AD	L4 - 120	T	4	120	1	32.4	50	1	50	1	0
3	267	2	06/05/2019	19	2	16h	1	5	2	52	DMH	L6 - 0	T	6	0	1	33.7	57	1	50	1	0
3	267	19	06/05/2019	19	1	18h	1	5	3	53	JMS	K7 - 120	C	7	120	1	31.6	65	1	50	1	0
3	267	1	06/05/2019	19	1	16h	1	5	1	51	AD	L4 - 0	T	4	0	1	32.1	58	1	50	1	0
3	267	21	06/05/2019	19	2	18h	1	5	5	55	HJB	K1 - 120	T	1	120	1	32	68	1	50	1	0
3	267	22	06/05/2019	19	1	18h	1	5	6	56	CE	K5 - 120	T	5	120	1	32.3	52	1	50	1	0
3	268	1	06/05/2019	19	1	19h	1	5	1	51	AD	L4 - 240	T	4	240	1	30.6	50	1	50	1	0
3	268	2	06/05/2019	19	2	19h	1	5	2	52	DMH	L6 - 240	T	6	240	1	32	54	1	50	1	0
3	268	3	06/05/2019	19	1	19h	1	5	3	53	JMS	K7 - 240	C	7	240	1	31.9	50	1	50	1	1
3	268	4	06/05/2019	19	2	19h	1	5	4	54	MNJ	K8 - 240	C	8	240	1	31.8	50	1	50	1	0
3	268	5	06/05/2019	19	2	19h	1	5	5	55	HJB	K1 - 240	T	1	240	1	31.7	50	1	50	1	0
3	268	6	06/05/2019	19	1	19h	1	5	6	56	CE	K5 - 240	T	5	240	1	32	53	1	50	1	0
3	268	9	06/05/2019	19	1	20h	1	5	1	51	AD	L4 - 180	T	4	180	1	31.7	48	1	50	1	0
3	268	10	06/05/2019	19	2	20h	1	5	2	52	DMH	L6 - 180	T	6	180	1	31.1	58	1	50	1	0
3	268	11	06/05/2019	19	1	20h	1	5	3	53	JMS	K7 - 180	C	7	180	1	30.5	57	1	50	1	0
3	268	12	06/05/2019	19	2	20h	1	5	4	54	MNJ	K8 - 180	C	8	180	1	31.2	50	1	50	1	0
3	267	18	06/05/2019	19	2	18h	1	5	2	52	DMH	L6 - 120	T	6	120	1	32.5	55	1	50	1	0
3	266	6	03/05/2019	19	1	19h	1	5	6	56	CE	K6 - 60	T	6	60	1	31.8	45	1	50	1	0
3	265	13	03/05/2019	19	2	17h	1	5	5	55	HJB	K5 - 120	T	5	120	1	33.9	55	1	50	1	0
3	265	14	03/05/2019	19	1	17h	1	5	6	56	CE	K6 - 120	T	6	120	1	32.8	46	1	50	1	1
3	265	17	03/05/2019	19	1	18h	1	5	1	51	AD	L6 - 0	T	6	0	1	32.2	46	1	50	1	0
3	265	18	03/05/2019	19	2	18h	1	5	2	52	DMH	K7 - 0	C	7	0	1	32.8	57	1	50	1	0
3	265	19	03/05/2019	19	1	18h	1	5	3	53	JMS	K8 - 0	C	8	0	1	34.2	62	1	50	1	0
3	265	20	03/05/2019	19	2	18h	1	5	4	54	MNJ	K1 - 0	T	1	0	1	32	48	1	50	1	0
3	265	21	03/05/2019	19	2	18h	1	5	5	55	HJB	K5 - 0	T	5	0	1	34.2	55	1	50	1	0
3	265	22	03/05/2019	19	1	18h	1	5	6	56	CE	K6 - 0	T	6	0	1	32.2	49	1	50	1	0
3	266	1	03/05/2019	19	1	19h	1	5	1	51	AD	L6 - 60	T	6	60	1	31.4	41	1	50	1	0
3	266	2	03/05/2019	19	2	19h	1	5	2	52	DMH	K7 - 60	C	7	60	1	32.8	42	1	50	1	0
3	266	3	03/05/2019	19	1	19h	1	5	3	53	JMS	K8 - 60	C	8	60	1	32.2	42	1	50	1	0
3	267	3	06/05/2019	19	1	16h	1	5	3	53	JMS	K7 - 0	C	7	0	1	31.7	54	1	50	1	0
3	266	5	03/05/2019	19	2	19h	1	5	5	55	HJB	K5 - 60	T	5	60	1	32.4	40	1	50	1	0
3	268	17	06/05/2019	19	1	21h	1	5	1	51	AD	L4 - 60	T	4	60	1	30.2	55	1	50	1	0
3	266	9	03/05/2019	19	1	20h	1	5	1	51	AD	L6 - 300	T	6	300	1	29.7	44	1	50	1	0
3	266	10	03/05/2019	19	2	20h	1	5	2	52	DMH	K7 - 300	C	7	300	1	31.6	43	1	50	1	0
3	266	11	03/05/2019	19	1	20h	1	5	3	53	JMS	K8 - 300	C	8	300	1	33	45	1	50	1	0
3	266	12	03/05/2019	19	2	20h	1	5	4	54	MNJ	K1 - 300	T	1	300	1	29.8	46	1	50	1	0
3	266	13	03/05/2019	19	2	20h	1	5	5	55	HJB	K5 - 300	T	5	300	1	32.3	40	1	50	1	0
3	266	14	03/05/2019	19	1	20h	1	5	6	56	CE	K6 - 300	T	6	300	1	29.9	50	1	50	1	0
3	266	17	03/05/2019	19	1	21h	1	5	1	51	AD	L6 - 240	T	6	240	1	29.5	51	1	50	1	0
3	266	18	03/05/2019	19	2	21h	1	5	2	52	DMH	K7 - 240	C	7	240	1	32.4	54	1	50	1	0
3	266	19	03/05/2019	19	1	21h	1	5	3	53	JMS	K8 - 240	C	8	240	1	31.5	44	1	50	1	0
3	266	20	03/05/2019	19	2	21h	1	5	4	54	MNJ	K1 - 240	T	1	240	1	29.3	53	1	50	1	0
3	266	21	03/05/2019	19	2	21h	1	5	5	55	HJB	K5 - 240	T	5	240	1	31.1	47	1	50	1	0
3	266	22	03/05/2019	19	1	21h	1	5	6	56	CE	K6 - 240	T	6	240	1	30.1	50	1	50	1	0
3	266	4	03/05/2019	19	2	19h	1	5	4	54	MNJ	K1 - 60	T	1	60	1	32	41	1	50	1	0
3	271	1	08/05/2019	19	1	16h	1	5	1	51	AD	K6 - 180	T	6	180	1	28.8	62	1	50	1	0
3	270	6	07/05/2019	19	1	19h	1	5	6	56	CE	K1 - 120	T	1	120	1	31.6	61	1	50	1	0
3	270	9	07/05/2019	19	1	20h	1	5	1	51	AD	L1 - 60	T	1	60	1	30.8	56	1	50	1	0
3	270	10	07/05/2019	19	2	20h	1	5	2	52	DMH	L4 - 60	T	4	60	1	31.7	57	1	50	1	0
3	270	11	07/05/2019	19	1	20h	1	5	3	53	JMS	L6 - 60	T	6	60	1	31.9	55	1	50	1	0
3	270	12	07/05/2019	19	2	20h	1	5	4	54	MNJ	K7 - 60	C	7	60	1	30.5	59	1	50	1	0
3	270	13	07/05/2019	19	2	20h	1	5	5	55	HJB	K8 - 60	C	8	60	1	31.5	54	1	50	1	0
3	270	14	07/05/2019	19	1	20h	1	5	6	56	CE	K1 - 60	T	1	60	1	30.8	55	1	50	1	0
3	270	17	07/05/2019	19	1	21h	1	5	1	51	AD	L1 - 0	T	1	0	1	28.8	58	1	50	1	0
3	270	18	07/05/2019	19	2	21h	1	5	2	52	DMH	L4 - 0	T	4	0	1	31.5	68	1	50	1	0
3	270	19	07/05/2019	19	1	21h	1	5	3	53	JMS	L6 - 0	T	6	0	1	31.1	60	1	50	1	0
3	270	20	07/05/2019	19	2	21h	1	5	4	54	MNJ	K7 - 0	C	7	0	1	29.2	61	1	50	1	0
3	268	13	06/05/2019	19	2	20h	1	5	5	55	HJB	K1 - 180	T	1	180	1	30.9	56	1	50	1	0
3	270	22	07/05/2019	19	1	21h	1	5	6	56	CE	K1 - 0	T	1	0	1	29.5	60	1	50	1	0
3	270	3	07/05/2019	19	1	19h	1	5	3	53	JMS	L6 - 120	T	6	120	1	32.3	63	1	50	1	0
3	271	2	08/05/2019	19	2	16h	1	5	2	52	DMH	L1 - 180	T	1	180	1	31.1	57	1	50	1	0
3	271	3	08/05/2019	19	1	16h	1	5	3	53	JMS	L4 - 180	T	4	180	1	32.4	68	1	50	1	0
3	271	4	08/05/2019	19	2	16h	1	5	4	54	MNJ	L6 - 180	T	6	180	1	29.2	67	1	50	1	0
3	271	5	08/05/2019	19	2	16h	1	5	5	55	HJB	K7 - 180	C	7	180	1	32.2	60	1	50	1	0
3	271	6	08/05/2019	19	1	16h	1	5	6	56	CE	K8 - 180	C	8	180	1	31.1	65	1	50	1	2
3	271	9	08/05/2019	19	1	17h	1	5	1	51	AD	K6 - 240	T	6	240	1	32.6	69	1	50	1	0
3	271	10	08/05/2019	19	2	17h	1	5	2	52	DMH	L1 - 240	T	1	240	1	32.4	58	1	50	1	0
3	271	11	08/05/2019	19	1	17h	1	5	3	53	JMS	L4 - 240	T	4	240	1	32.2	66	1	50	1	0
3	271	12	08/05/2019	19	2	17h	1	5	4	54	MNJ	L6 - 240	T	6	240	1	32.4	57	1	50	1	0
3	271	13	08/05/2019	19	2	17h	1	5	5	55	HJB	K7 - 240	C	7	240	1	32.2	62	1	50	1	0
3	271	14	08/05/2019	19	1	17h	1	5	6	56	CE	K8 - 240	C	8	240	1	31.8	58	1	50	1	0
3	302	22	30/05/2019	19	1	21h	2	4	6	46	JJ	L7 - 300	C	7	300	1	33.3	56	1	50	1	0
3	270	21	07/05/2019	19	2	21h	1	5	5	55	HJB	K8 - 0	C	8	0	1	30.8	68	1	50	1	0
3	269	11	07/05/2019	19	1	17h	1	5	3	53	JMS	L6 - 300	T	6	300	1	33.6	60	1	50	1	0
3	271	18	08/05/2019	19	2	18h	1	5	2	52	DMH	L1 - 0	T	1	0	1	31.3	73	1	50	1	0
3	268	18	06/05/2019	19	2	21h	1	5	2	52	DMH	L6 - 60	T	6	60	1	30.3	55	1	50	1	0
3	268	19	06/05/2019	19	1	21h	1	5	3	53	JMS	K7 - 60	C	7	60	1	30.7	53	1	50	1	0
3	268	20	06/05/2019	19	2	21h	1	5	4	54	MNJ	K8 - 60	C	8	60	1	29.8	53	1	50	1	0
3	268	21	06/05/2019	19	2	21h	1	5	5	55	HJB	K1 - 60	T	1	60	1	30	53	1	50	1	0
3	268	22	06/05/2019	19	1	21h	1	5	6	56	CE	K5 - 60	T	5	60	1	30.1	50	1	50	1	0
3	269	1	07/05/2019	19	1	16h	1	5	1	51	AD	L1 - 180	T	1	180	1	33.2	54	1	50	1	0
3	269	2	07/05/2019	19	2	16h	1	5	2	52	DMH	L4 - 180	T	4	180	1	33.3	69	1	50	1	0
3	269	3	07/05/2019	19	1	16h	1	5	3	53	JMS	L6 - 180	T	6	180	1	31.3	68	1	50	1	0
3	269	4	07/05/2019	19	2	16h	1	5	4	54	MNJ	K7 - 180	C	7	180	1	33.6	58	1	50	1	0
3	269	5	07/05/2019	19	2	16h	1	5	5	55	HJB	K8 - 180	C	8	180	1	31.9	73	1	50	1	0
3	269	6	07/05/2019	19	1	16h	1	5	6	56	CE	K1 - 180	T	1	180	1	33.5	55	1	50	1	0
3	270	5	07/05/2019	19	2	19h	1	5	5	55	HJB	K8 - 120	C	8	120	1	32.8	68	1	50	1	0
3	269	10	07/05/2019	19	2	17h	1	5	2	52	DMH	L4 - 300	T	4	300	1	33.2	65	1	50	1	0
3	270	4	07/05/2019	19	2	19h	1	5	4	54	MNJ	K7 - 120	C	7	120	1	31.1	59	1	50	1	0
3	269	12	07/05/2019	19	2	17h	1	5	4	54	MNJ	K7 - 300	C	7	300	1	32.4	57	1	50	1	0
3	269	13	07/05/2019	19	2	17h	1	5	5	55	HJB	K8 - 300	C	8	300	1	33.2	62	1	50	1	0
3	269	14	07/05/2019	19	1	17h	1	5	6	56	CE	K1 - 300	T	1	300	1	32.3	60	1	50	1	0
3	269	17	07/05/2019	19	1	18h	1	5	1	51	AD	L1 - 240	T	1	240	1	31.4	62	1	50	1	0
3	269	18	07/05/2019	19	2	18h	1	5	2	52	DMH	L4 - 240	T	4	240	1	30	59	1	50	1	0
3	269	19	07/05/2019	19	1	18h	1	5	3	53	JMS	L6 - 240	T	6	240	1	34.3	69	1	50	1	0
3	269	20	07/05/2019	19	2	18h	1	5	4	54	MNJ	K7 - 240	C	7	240	1	31.8	63	1	50	1	0
3	269	21	07/05/2019	19	2	18h	1	5	5	55	HJB	K8 - 240	C	8	240	1	33.5	65	1	50	1	0
3	269	22	07/05/2019	19	1	18h	1	5	6	56	CE	K1 - 240	T	1	240	1	31.8	63	1	50	1	0
3	270	1	07/05/2019	19	1	19h	1	5	1	51	AD	L1 - 120	T	1	120	1	31.2	56	1	50	1	0
3	270	2	07/05/2019	19	2	19h	1	5	2	52	DMH	L4 - 120	T	4	120	1	32	57	1	50	1	0
3	268	14	06/05/2019	19	1	20h	1	5	6	56	CE	K5 - 180	T	5	180	1	31.4	63	1	50	1	0
3	269	9	07/05/2019	19	1	17h	1	5	1	51	AD	L1 - 300	T	1	300	1	32.1	59	1	50	1	0
3	236	14	03/04/2019	19	2	20h	1	1	6	16	SCG	I5 - 60	T	5	60	1	28.3	75	1	50	2	0
3	237	9	04/04/2019	19	1	17h	1	1	1	11	CS	I6 - 300	T	6	300	1	29	70	1	50	2	0
3	235	22	03/04/2019	19	2	18h	1	1	6	16	SCG	I5 - 120	T	5	120	1	29.7	68	1	50	2	0
3	236	1	03/04/2019	19	1	19h	1	1	1	11	CS	I7 - 240	C	7	240	1	28.5	75	1	50	2	0
3	236	2	03/04/2019	19	2	19h	1	1	2	12	CC	I3 - 240	T	3	240	1	31.2	78	1	50	2	0
3	236	3	03/04/2019	19	2	19h	1	1	3	13	RJ	I1 - 240	T	1	240	1	31.7	77	1	50	2	0
3	236	4	03/04/2019	19	1	19h	1	1	4	14	FD	I2 - 240	T	2	240	1	30.8	69	1	50	2	0
3	236	5	03/04/2019	19	1	19h	1	1	5	15	MC	I4 - 240	T	4	240	1	30.2	71	1	50	2	0
3	236	6	03/04/2019	19	2	19h	1	1	6	16	SCG	I5 - 240	T	5	240	1	31.5	75	1	50	2	0
3	236	9	03/04/2019	19	1	20h	1	1	1	11	CS	I7 - 60	C	7	60	1	27.8	79	1	50	2	0
3	236	10	03/04/2019	19	2	20h	1	1	2	12	CC	I3 - 60	T	3	60	1	29.5	73	1	50	2	0
3	236	11	03/04/2019	19	2	20h	1	1	3	13	RJ	I1 - 60	T	1	60	1	31	71	1	50	2	0
3	235	20	03/04/2019	19	1	18h	1	1	4	14	FD	I2 - 120	T	2	120	1	31.4	68	1	50	2	0
3	236	13	03/04/2019	19	1	20h	1	1	5	15	MC	I4 - 60	T	4	60	1	21.7	77	1	50	2	0
3	235	19	03/04/2019	19	2	18h	1	1	3	13	RJ	I1 - 120	T	1	120	1	29	67	1	50	2	0
3	236	17	03/04/2019	19	1	21h	1	1	1	11	CS	I7 - 0	C	7	0	1	27.8	79	1	50	2	0
3	236	18	03/04/2019	19	2	21h	1	1	2	12	CC	I3 - 0	T	3	0	1	31.5	71	1	50	2	0
3	236	19	03/04/2019	19	2	21h	1	1	3	13	RJ	I1 - 0	T	1	0	1	31.3	80	1	50	2	0
3	236	20	03/04/2019	19	1	21h	1	1	4	14	FD	I2 - 0	T	2	0	1	31.3	72	1	50	2	0
3	236	21	03/04/2019	19	1	21h	1	1	5	15	MC	I4 - 0	T	4	0	1	27.7	77	1	50	2	0
3	236	22	03/04/2019	19	2	21h	1	1	6	16	SCG	I5 - 0	T	5	0	1	31.5	71	1	50	2	0
3	237	1	04/04/2019	19	1	16h	1	1	1	11	CS	I6 - 60	T	6	60	1	30.6	73	1	50	2	0
3	237	2	04/04/2019	19	2	16h	1	1	2	12	CC	I7 - 60	C	7	60	1	31.4	66	1	50	2	0
3	237	3	04/04/2019	19	2	16h	1	1	3	13	RJ	I8 - 60	C	8	60	1	31.2	66	1	50	2	0
3	237	4	04/04/2019	19	1	16h	1	1	4	14	FD	I1 - 60	T	1	60	1	31.1	67	1	50	2	0
3	237	5	04/04/2019	19	1	16h	1	1	5	15	MC	I4 - 60	T	4	60	1	27.4	70	1	50	2	0
3	240	11	05/04/2019	19	2	20h	1	1	3	13	RJ	I7 - 120	C	7	120	1	26.7	74	1	50	2	0
3	236	12	03/04/2019	19	1	20h	1	1	4	14	FD	I2 - 60	T	2	60	1	31.3	72	1	50	2	0
3	235	2	03/04/2019	19	2	16h	1	1	2	12	CC	I3 - 300	T	3	300	1	30.2	76	1	50	2	0
3	234	9	02/04/2019	19	1	20h	1	1	1	11	CS	I8 - 300	C	8	300	1	28.4	72	1	50	2	0
3	234	10	02/04/2019	19	2	20h	1	1	2	12	CC	I1 - 300	T	1	300	1	29.2	66	1	50	2	0
3	234	11	02/04/2019	19	2	20h	1	1	3	13	RJ	I2 - 300	T	2	300	1	28.7	66	1	50	2	0
3	234	12	02/04/2019	19	1	20h	1	1	4	14	FD	I4 - 300	T	4	300	1	30.1	65	1	50	2	0
3	234	13	02/04/2019	19	1	20h	1	1	5	15	MC	I5 - 300	T	5	300	1	28.1	75	1	50	2	0
3	234	14	02/04/2019	19	2	20h	1	1	6	16	SCG	I3 - 300	T	3	300	1	29.8	68	1	50	2	0
3	234	17	02/04/2019	19	1	21h	1	1	1	11	CS	I8 - 240	C	8	240	1	27.8	69	1	50	2	0
3	234	18	02/04/2019	19	2	21h	1	1	2	12	CC	I1 - 240	T	1	240	1	27.4	78	1	50	2	0
3	234	19	02/04/2019	19	2	21h	1	1	3	13	RJ	I2 - 240	T	2	240	1	27.3	76	1	50	2	0
3	234	20	02/04/2019	19	1	21h	1	1	4	14	FD	I4 - 240	T	4	240	1	29.9	63	1	50	2	0
3	234	21	02/04/2019	19	1	21h	1	1	5	15	MC	I5 - 240	T	5	240	1	30	65	1	50	2	0
3	235	21	03/04/2019	19	1	18h	1	1	5	15	MC	I4 - 120	T	4	120	1	30	66	1	50	2	0
3	235	1	03/04/2019	19	1	16h	1	1	1	11	CS	I7 - 300	C	7	300	1	30.5	76	1	50	2	0
3	237	10	04/04/2019	19	2	17h	1	1	2	12	CC	I7 - 300	C	7	300	1	31.9	61	1	50	2	1
3	235	3	03/04/2019	19	2	16h	1	1	3	13	RJ	I1 - 300	T	1	300	1	29.2	90	1	50	2	0
3	235	4	03/04/2019	19	1	16h	1	1	4	14	FD	I2 - 300	T	2	300	1	30.2	73	1	50	2	0
3	235	5	03/04/2019	19	1	16h	1	1	5	15	MC	I4 - 300	T	4	300	1	29.7	72	1	50	2	0
3	235	6	03/04/2019	19	2	16h	1	1	6	16	SCG	I5 - 300	T	5	300	1	30.2	87	1	50	2	0
3	235	9	03/04/2019	19	1	17h	1	1	1	11	CS	I7 - 180	C	7	180	1	28.1	73	1	50	2	0
3	235	10	03/04/2019	19	2	17h	1	1	2	12	CC	I3 - 180	T	3	180	1	30.9	69	1	50	2	0
3	235	11	03/04/2019	19	2	17h	1	1	3	13	RJ	I1 - 180	T	1	180	1	30.7	68	1	50	2	0
3	235	12	03/04/2019	19	1	17h	1	1	4	14	FD	I2 - 180	T	2	180	1	31.4	67	1	50	2	0
3	235	13	03/04/2019	19	1	17h	1	1	5	15	MC	I4 - 180	T	4	180	1	27	64	1	50	2	0
3	235	14	03/04/2019	19	2	17h	1	1	6	16	SCG	I5 - 180	T	5	180	1	31	63	1	50	2	0
3	235	17	03/04/2019	19	1	18h	1	1	1	11	CS	I7 - 120	C	7	120	1	28.2	73	1	50	2	0
3	235	18	03/04/2019	19	2	18h	1	1	2	12	CC	I3 - 120	T	3	120	1	29.4	66	1	50	2	0
3	234	22	02/04/2019	19	2	21h	1	1	6	16	SCG	I3 - 240	T	3	240	1	28.2	75	1	50	2	0
3	239	18	05/04/2019	19	2	18h	1	1	2	12	CC	I6 - 240	T	6	240	1	30.5	63	1	50	2	0
3	237	6	04/04/2019	19	2	16h	1	1	6	16	SCG	I3 - 60	T	3	60	1	31.7	77	1	50	2	0
3	239	2	05/04/2019	19	2	16h	1	1	2	12	CC	I6 - 0	T	6	0	1	29.6	71	1	50	2	0
3	239	3	05/04/2019	19	2	16h	1	1	3	13	RJ	I7 - 0	C	7	0	1	29.2	69	1	50	2	0
3	239	4	05/04/2019	19	1	16h	1	1	4	14	FD	I8 - 0	C	8	0	1	29.7	64	1	50	2	0
3	239	5	05/04/2019	19	1	16h	1	1	5	15	MC	I1 - 0	T	1	0	1	30.6	62	1	50	2	0
3	239	6	05/04/2019	19	2	16h	1	1	6	16	SCG	I2 - 0	T	2	0	1	29.4	66	1	50	2	0
3	239	9	05/04/2019	19	1	17h	1	1	1	11	CS	I3 - 60	T	3	60	1	31.1	69	1	50	2	0
3	239	10	05/04/2019	19	2	17h	1	1	2	12	CC	I6 - 60	T	6	60	1	32.1	71	1	50	2	0
3	239	11	05/04/2019	19	2	17h	1	1	3	13	RJ	I7 - 60	C	7	60	1	31.8	62	1	50	2	0
3	239	12	05/04/2019	19	1	17h	1	1	4	14	FD	I8 - 60	C	8	60	1	30.2	64	1	50	2	0
3	239	13	05/04/2019	19	1	17h	1	1	5	15	MC	I1 - 60	T	1	60	1	30.7	65	1	50	2	0
3	238	22	04/04/2019	19	2	21h	1	1	6	16	SCG	I3 - 0	T	3	0	1	31.5	65	1	50	2	0
3	239	17	05/04/2019	19	1	18h	1	1	1	11	CS	I3 - 240	T	3	240	1	29.7	65	1	50	2	0
3	238	21	04/04/2019	19	1	21h	1	1	5	15	MC	I4 - 0	T	4	0	1	29.8	67	1	50	2	0
3	239	19	05/04/2019	19	2	18h	1	1	3	13	RJ	I7 - 240	C	7	240	1	31	57	1	50	2	0
3	239	20	05/04/2019	19	1	18h	1	1	4	14	FD	I8 - 240	C	8	240	1	29.4	69	1	50	2	0
3	239	21	05/04/2019	19	1	18h	1	1	5	15	MC	I1 - 240	T	1	240	1	30	64	1	50	2	0
3	239	22	05/04/2019	19	2	18h	1	1	6	16	SCG	I2 - 240	T	2	240	1	30.8	60	1	50	2	0
3	240	1	05/04/2019	19	1	19h	1	1	1	11	CS	I3 - 180	T	3	180	1	31.1	64	1	50	2	0
3	240	2	05/04/2019	19	2	19h	1	1	2	12	CC	I6 - 180	T	6	180	1	28.3	71	1	50	2	0
3	240	3	05/04/2019	19	2	19h	1	1	3	13	RJ	I7 - 180	C	7	180	1	28	72	1	50	2	0
3	240	4	05/04/2019	19	1	19h	1	1	4	14	FD	I8 - 180	C	8	180	1	28.6	68	1	50	2	0
3	240	5	05/04/2019	19	1	19h	1	1	5	15	MC	I1 - 180	T	1	180	1	30.5	65	1	50	2	0
3	240	6	05/04/2019	19	2	19h	1	1	6	16	SCG	I2 - 180	T	2	180	1	26.1	74	1	50	2	0
3	240	9	05/04/2019	19	1	20h	1	1	1	11	CS	I3 - 120	T	3	120	1	28.5	68	1	50	2	0
3	228	1	25/03/2019	19	1	19h	1	4	1	41	PG	I3/I4 - 60	T	3	60	1	28.2	66	1	50	2	0
3	239	14	05/04/2019	19	2	17h	1	1	6	16	SCG	I2 - 60	T	2	60	1	31.4	61	1	50	2	0
3	238	4	04/04/2019	19	1	19h	1	1	4	14	FD	I1 - 180	T	1	180	1	31.3	74	1	50	2	0
3	237	11	04/04/2019	19	2	17h	1	1	3	13	RJ	I8 - 300	C	8	300	1	31.7	68	1	50	2	0
3	237	12	04/04/2019	19	1	17h	1	1	4	14	FD	I1 - 300	T	1	300	1	30.6	68	1	50	2	0
3	237	13	04/04/2019	19	1	17h	1	1	5	15	MC	I4 - 300	T	4	300	1	31	68	1	50	2	0
3	237	14	04/04/2019	19	2	17h	1	1	6	16	SCG	I3 - 300	T	3	300	1	29.8	65	1	50	2	0
3	237	17	04/04/2019	19	1	18h	1	1	1	11	CS	I6 - 120	T	6	120	1	29.1	69	1	50	2	0
3	237	18	04/04/2019	19	2	18h	1	1	2	12	CC	I7 - 120	C	7	120	1	29.8	65	1	50	2	0
3	237	19	04/04/2019	19	2	18h	1	1	3	13	RJ	I8 - 120	C	8	120	1	29.4	64	1	50	2	0
3	237	20	04/04/2019	19	1	18h	1	1	4	14	FD	I1 - 120	T	1	120	1	33	63	1	50	2	0
3	237	21	04/04/2019	19	1	18h	1	1	5	15	MC	I4 - 120	T	4	120	1	31	70	1	50	2	0
3	237	22	04/04/2019	19	2	18h	1	1	6	16	SCG	I3 - 120	T	3	120	1	29.5	64	1	50	2	0
3	238	1	04/04/2019	19	1	19h	1	1	1	11	CS	I6 - 180	T	6	180	1	30.3	73	1	50	2	0
3	239	1	05/04/2019	19	1	16h	1	1	1	11	CS	I3 - 0	T	3	0	1	30	63	1	50	2	0
3	238	3	04/04/2019	19	2	19h	1	1	3	13	RJ	I8 - 180	C	8	180	1	29.4	72	1	50	2	0
3	234	4	02/04/2019	19	1	19h	1	1	4	14	FD	I4 - 180	T	4	180	1	29.1	69	1	50	2	0
3	238	5	04/04/2019	19	1	19h	1	1	5	15	MC	I4 - 180	T	4	180	1	30	69	1	50	2	0
3	238	6	04/04/2019	19	2	19h	1	1	6	16	SCG	I3 - 180	T	3	180	1	29	74	1	50	2	0
3	238	9	04/04/2019	19	1	20h	1	1	1	11	CS	I6 - 240	T	6	240	1	30.2	67	1	50	2	0
3	238	10	04/04/2019	19	2	20h	1	1	2	12	CC	I7 - 240	C	7	240	1	29.6	66	1	50	2	0
3	238	11	04/04/2019	19	2	20h	1	1	3	13	RJ	I8 - 240	C	8	240	1	28.4	75	1	50	2	0
3	238	12	04/04/2019	19	1	20h	1	1	4	14	FD	I1 - 240	T	1	240	1	31.3	74	1	50	2	0
3	238	13	04/04/2019	19	1	20h	1	1	5	15	MC	I4 - 240	T	4	240	1	30	69	1	50	2	0
3	238	14	04/04/2019	19	2	20h	1	1	6	16	SCG	I3 - 240	T	3	240	1	31.6	69	1	50	2	0
3	238	17	04/04/2019	19	1	21h	1	1	1	11	CS	I6 - 0	T	6	0	1	29.9	68	1	50	2	0
3	238	18	04/04/2019	19	2	21h	1	1	2	12	CC	I7 - 0	C	7	0	1	27.7	77	1	50	2	0
3	238	19	04/04/2019	19	2	21h	1	1	3	13	RJ	I8 - 0	C	8	0	1	28.2	65	1	50	2	0
3	238	20	04/04/2019	19	1	21h	1	1	4	14	FD	I1 - 0	T	1	0	1	29.5	66	1	50	2	0
3	238	2	04/04/2019	19	2	19h	1	1	2	12	CC	I7 - 180	C	7	180	1	27.4	76	1	50	2	0
3	230	9	26/03/2019	19	1	20h	1	4	1	41	PG	I7/I8 - 120	C	7	120	1	27	73	1	50	2	0
3	234	6	02/04/2019	19	2	19h	1	1	6	16	SCG	I3 - 180	T	3	180	1	31.3	61	1	50	2	0
3	229	17	26/03/2019	19	1	18h	1	4	1	41	PG	I7/I8 - 0	C	7	0	1	28.8	70	1	50	2	0
3	229	18	26/03/2019	19	2	18h	1	4	2	42	SLD	I3/I4 - 0	T	3	0	1	29.2	68	1	50	2	0
3	229	19	26/03/2019	19	1	18h	1	4	3	43	KP	J7/J8 - 0	C	7	0	1	28.9	68	1	50	2	0
3	229	20	26/03/2019	19	1	18h	1	4	4	44	MN	I5/I6 - 0	T	5	0	1	29.1	71	1	50	2	0
3	229	21	26/03/2019	19	2	18h	1	4	5	45	KJF	K7/k8 - 0	C	7	0	1	30.8	63	1	50	2	0
3	229	22	26/03/2019	19	2	18h	1	4	6	46	JJ	I1/I2 - 0	T	1	0	1	30.6	65	1	50	2	0
3	230	1	26/03/2019	19	1	19h	1	4	1	41	PG	I7/I8 - 240	C	7	240	1	27.8	71	1	50	2	0
3	230	2	26/03/2019	19	2	19h	1	4	2	42	SLD	I3/I4 - 240	T	3	240	1	30.7	58	1	50	2	0
3	230	3	26/03/2019	19	1	19h	1	4	3	43	KP	J7/J8 - 240	C	7	240	1	28.7	64	1	50	2	0
3	230	4	26/03/2019	19	1	19h	1	4	4	44	MN	I5/I6 - 240	T	5	240	1	28.3	64	1	50	2	0
3	229	13	26/03/2019	19	2	17h	1	4	5	45	KJF	K7/k8 - 180	C	7	180	1	32.1	62	1	50	2	0
3	230	6	26/03/2019	19	2	19h	1	4	6	46	JJ	I1/I2 - 240	T	1	240	1	28.2	69	1	50	2	0
3	229	12	26/03/2019	19	1	17h	1	4	4	44	MN	I5/I6 - 180	T	5	180	1	29.5	67	1	50	2	0
3	230	10	26/03/2019	19	2	20h	1	4	2	42	SLD	I3/I4 - 120	T	3	120	1	27.8	67	1	50	2	0
3	230	11	26/03/2019	19	1	20h	1	4	3	43	KP	J7/J8 - 120	C	7	120	1	27.9	69	1	50	2	0
3	230	12	26/03/2019	19	1	20h	1	4	4	44	MN	I5/I6 - 120	T	5	120	1	28	70	1	50	2	0
3	230	13	26/03/2019	19	2	20h	1	4	5	45	KJF	K7/k8 - 120	C	7	120	1	26.4	73	1	50	2	0
3	230	14	26/03/2019	19	2	20h	1	4	6	46	JJ	I1/I2 - 120	T	1	120	1	28.8	76	1	50	2	0
3	230	17	26/03/2019	19	1	21h	1	4	1	41	PG	I7/I8 - 300	C	7	300	1	26.8	71	1	50	2	0
3	230	18	26/03/2019	19	2	21h	1	4	2	42	SLD	I3/I4 - 300	T	3	300	1	27	67	1	50	2	0
3	230	19	26/03/2019	19	1	21h	1	4	3	43	KP	J7/J8 - 300	C	7	300	1	28.8	67	1	50	2	0
3	230	20	26/03/2019	19	1	21h	1	4	4	44	MN	I5/I6 - 300	T	5	300	1	27.5	67	1	50	2	0
3	230	21	26/03/2019	19	2	21h	1	4	5	45	KJF	K7/k8 - 300	C	7	300	1	25.8	75	1	50	2	0
3	230	22	26/03/2019	19	2	21h	1	4	6	46	JJ	I1/I2 - 300	T	1	300	1	26.1	75	1	50	2	0
3	231	1	01/04/2019	19	1	16h	1	1	1	11	CS	I5 - 120	T	5	120	1	32.8	62	1	50	2	0
3	230	5	26/03/2019	19	2	19h	1	4	5	45	KJF	K7/k8 - 240	C	7	240	1	27.6	69	1	50	2	0
3	228	19	25/03/2019	19	1	21h	1	4	3	43	KP	I5/I6 - 180	T	5	180	1	27.7	67	1	50	2	0
3	252	22	15/04/2019	19	2	21h	1	1	6	16	SCG	J7/J8 - 0	C	7	0	1	29.1	66	1	50	2	0
3	228	3	25/03/2019	19	1	19h	1	4	3	43	KP	I5/I6 - 60	T	5	60	1	28.9	61	1	50	2	0
3	228	4	25/03/2019	19	1	19h	1	4	4	44	MN	K7/K8 - 60	C	7	60	1	28.5	61	1	50	2	0
3	228	5	25/03/2019	19	2	19h	1	4	5	45	KJF	I1/I2 - 60	T	1	60	1	27.8	73	1	50	2	0
3	228	6	25/03/2019	19	2	19h	1	4	6	46	JJ	I7/I8 - 60	C	7	60	1	28.3	71	1	50	2	0
3	228	9	25/03/2019	19	1	20h	1	4	1	41	PG	I3/I4 - 240	T	3	240	1	27.6	68	1	50	2	0
3	228	10	25/03/2019	19	2	20h	1	4	2	42	SLD	J7/J8 - 240	C	7	240	1	29.5	63	1	50	2	0
3	228	11	25/03/2019	19	1	20h	1	4	3	43	KP	I5/I6 - 240	T	5	240	1	29.7	64	1	50	2	0
3	228	12	25/03/2019	19	1	20h	1	4	4	44	MN	K7/K8 - 240	C	7	240	1	30.5	71	1	50	2	0
3	228	13	25/03/2019	19	2	20h	1	4	5	45	KJF	I1/I2 - 240	T	1	240	1	27.8	70	1	50	2	0
3	228	14	25/03/2019	19	2	20h	1	4	6	46	JJ	I7/I8 - 240	C	7	240	1	27.6	71	1	50	2	0
3	229	14	26/03/2019	19	2	17h	1	4	6	46	JJ	I1/I2 - 180	T	1	180	1	31.7	61	1	50	2	0
3	228	18	25/03/2019	19	2	21h	1	4	2	42	SLD	J7/J8 - 180	C	7	180	1	27.8	66	1	50	2	0
3	231	4	01/04/2019	19	1	16h	1	1	4	14	FD	I4 - 120	T	4	120	1	31.5	65	1	50	2	0
3	228	20	25/03/2019	19	1	21h	1	4	4	44	MN	K7/K8 - 180	C	7	180	1	27	68	1	50	2	0
3	228	21	25/03/2019	19	2	21h	1	4	5	45	KJF	I1/I2 - 180	T	1	180	1	27.7	65	1	50	2	0
3	228	22	25/03/2019	19	2	21h	1	4	6	46	JJ	I7/I8 - 180	C	7	180	1	28.4	67	1	50	2	0
3	229	1	26/03/2019	19	1	16h	1	4	1	41	PG	I7/I8 - 60	C	7	60	1	28.8	73	1	50	2	0
3	229	2	26/03/2019	19	2	16h	1	4	2	42	SLD	I3/I4 - 60	T	3	60	1	29.6	67	1	50	2	0
3	229	3	26/03/2019	19	1	16h	1	4	3	43	KP	J7/J8 - 60	C	7	60	1	29.5	64	1	50	2	0
3	229	4	26/03/2019	19	1	16h	1	4	4	44	MN	I5/I6 - 60	T	5	60	1	29.1	65	1	50	2	0
3	229	5	26/03/2019	19	2	16h	1	4	5	45	KJF	K7/k8 - 60	C	7	60	1	28.3	71	1	50	2	0
3	229	6	26/03/2019	19	2	16h	1	4	6	46	JJ	I1/I2 - 60	T	1	60	1	29.7	67	1	50	2	0
3	229	9	26/03/2019	19	1	17h	1	4	1	41	PG	I7/I8 - 180	C	7	180	1	30	71	1	50	2	0
3	229	10	26/03/2019	19	2	17h	1	4	2	42	SLD	I3/I4 - 180	T	3	180	1	29.7	67	1	50	2	0
3	229	11	26/03/2019	19	1	17h	1	4	3	43	KP	J7/J8 - 180	C	7	180	1	29.5	66	1	50	2	0
3	228	17	25/03/2019	19	1	21h	1	4	1	41	PG	I3/I4 - 180	T	3	180	1	27.3	69	1	50	2	0
3	233	12	02/04/2019	19	1	17h	1	1	4	14	FD	I4 - 60	T	4	60	1	31.1	69	1	50	2	1
3	232	19	01/04/2019	19	2	21h	1	1	3	13	RJ	I8 - 240	C	8	240	1	28.9	73	1	50	2	0
3	232	20	01/04/2019	19	1	21h	1	1	4	14	FD	I4 - 240	T	4	240	1	28.7	73	1	50	2	0
3	232	21	01/04/2019	19	1	21h	1	1	5	15	MC	I7 - 240	C	7	240	1	29.1	69	1	50	2	0
3	232	22	01/04/2019	19	2	21h	1	1	6	16	SCG	I3 - 240	T	3	240	1	28.5	74	1	50	2	0
3	233	1	02/04/2019	19	1	16h	1	1	1	11	CS	I8 - 120	C	8	120	1	30.6	71	1	50	2	0
3	233	2	02/04/2019	19	2	16h	1	1	2	12	CC	I1 - 120	T	1	120	1	31.3	68	1	50	2	0
3	233	3	02/04/2019	19	2	16h	1	1	3	13	RJ	I2 - 120	T	2	120	1	31.7	78	1	50	2	0
3	233	4	02/04/2019	19	1	16h	1	1	4	14	FD	I4 - 120	T	4	120	1	29.3	74	1	50	2	0
3	233	5	02/04/2019	19	1	16h	1	1	5	15	MC	I5 - 120	T	5	120	1	30.5	65	1	50	2	0
3	233	6	02/04/2019	19	2	16h	1	1	6	16	SCG	I3 - 120	T	3	120	1	31.3	67	1	50	2	0
3	233	9	02/04/2019	19	1	17h	1	1	1	11	CS	I8 - 60	C	8	60	1	28.8	79	1	50	2	0
3	231	2	01/04/2019	19	2	16h	1	1	2	12	CC	I2 - 120	T	2	120	1	32	60	1	50	2	0
3	233	11	02/04/2019	19	2	17h	1	1	3	13	RJ	I2 - 60	T	2	60	1	32.4	69	1	50	2	0
3	232	14	01/04/2019	19	2	20h	1	1	6	16	SCG	I3 - 300	T	3	300	1	29	65	1	50	2	0
3	233	13	02/04/2019	19	1	17h	1	1	5	15	MC	I5 - 60	T	5	60	1	31.2	71	1	50	2	0
3	233	14	02/04/2019	19	2	17h	1	1	6	16	SCG	I3 - 60	T	3	60	1	31.6	65	1	50	2	0
3	233	17	02/04/2019	19	1	18h	1	1	1	11	CS	I8 - 0	C	8	0	1	28.4	75	1	50	2	0
3	233	18	02/04/2019	19	2	18h	1	1	2	12	CC	I1 - 0	T	1	0	1	30.5	65	1	50	2	0
3	233	19	02/04/2019	19	2	18h	1	1	3	13	RJ	I2 - 0	T	2	0	1	30.7	66	1	50	2	0
3	233	20	02/04/2019	19	1	18h	1	1	4	14	FD	I4 - 0	T	4	0	1	27.8	73	1	50	2	0
3	233	21	02/04/2019	19	1	18h	1	1	5	15	MC	I5 - 0	T	5	0	1	30.8	63	1	50	2	0
3	233	22	02/04/2019	19	2	18h	1	1	6	16	SCG	I3 - 0	T	3	0	1	30.3	67	1	50	2	0
3	234	1	02/04/2019	19	1	19h	1	1	1	11	CS	I8 - 180	C	8	180	1	28.2	74	1	50	2	0
3	234	2	02/04/2019	19	2	19h	1	1	2	12	CC	I1 - 180	T	1	180	1	31.1	62	1	50	2	0
3	234	3	02/04/2019	19	2	19h	1	1	3	13	RJ	I2 - 180	T	2	180	1	31.1	59	1	50	2	0
3	240	12	05/04/2019	19	1	20h	1	1	4	14	FD	I8 - 120	C	8	120	1	28.5	70	1	50	2	0
3	233	10	02/04/2019	19	2	17h	1	1	2	12	CC	I1 - 60	T	1	60	1	31.8	72	1	50	2	0
3	231	22	01/04/2019	19	2	18h	1	1	6	16	SCG	I3 - 0	T	3	0	1	31.8	64	1	50	2	0
3	234	5	02/04/2019	19	1	19h	1	1	5	15	MC	I5 - 180	T	5	180	1	30.1	60	1	50	2	0
3	231	5	01/04/2019	19	1	16h	1	1	5	15	MC	I7 - 120	C	7	120	1	33.2	67	1	50	2	0
[truncated: 79,451 more rows]
