# Supplementary material for: Entomological assessment of hessian fabric transfluthrin vapour emanators as a means to protect against outdoor-biting Aedes after providing them to households for routine use in Port-au-Prince, Haiti
Source: PLoS One. 2024 May 28;19(5):e0298919. doi: 10.1371/journal.pone.0298919 (PMC11132518; doi:10.1371/journal.pone.0298919)
Supplement: S1 File — (R) [file pone.0298919.s005.R]

rm(list=ls())  # clears memory of previous settings, objects, etc
edss<-read.csv(file.choose()) ## SELECT FILE "Pooled entomological EDSS data-290722-working.csv" IN OBJECTIVES 7 & 8, POOLED ANALYSIS FOLDER
#fix(edss) ## allows you to see the data should look how you expect it too, i.e there are no missing values, nothing has been duplicated etc
dim(edss) ## number of data entries
names(edss) ## names of all the catergories on the form
edss$sex[edss$ED1plusSS1template.SAS==1]<-"male" ## here we have created a new column called sex so that we can distinguish between males and females. If the SAS value is equal to 1, it means that the mossie is a male
edss$sex[edss$ED1plusSS1template.SAS>1]<-"female" ## If SAS is greater than 1, than the mossies is a female
names(edss)
#fix(edss)
edssaggsextx<-aggregate(cbind(Npluszeros,rowcount)~Assessment+ED1plusSS1template.SEN+ED1plusSS1template.FR+ED1plusSS1template.Date+ST+RND+BLKSTN+TRonly+IN+ED1plusSS1template.TX+sex,data=edss,FUN=sum)
dim(edssaggsextx)
#fix(edssaggsextx)
table(edssaggsextx$Npluszeros)
table(edssaggsextx$ST)###Bad and inconsistent formatting of ST so need to recode
edssaggsextx$STclean<-edssaggsextx$ST
edssaggsextx$STclean[edssaggsextx$ST=="16h"]<-"16:00"
edssaggsextx$STclean[edssaggsextx$ST=="17h"]<-"17:00"
edssaggsextx$STclean[edssaggsextx$ST=="18h"]<-"18:00"
edssaggsextx$STclean[edssaggsextx$ST=="19h"]<-"19:00"
edssaggsextx$STclean[edssaggsextx$ST=="20h"]<-"20:00"
edssaggsextx$STclean[edssaggsextx$ST=="21h"]<-"21:00"
edssaggsextx$STclean[edssaggsextx$ST=="0.270833333"]<-"06:30"
edssaggsextx$STclean[edssaggsextx$ST=="0.3125"]<-"07:30"
edssaggsextx$STclean[edssaggsextx$ST=="0.354166667"]<-"08:30"
edssaggsextx$STclean[edssaggsextx$ST=="0.583333333"]<-"14:00"
edssaggsextx$STclean[edssaggsextx$ST=="0.625"]<-"15:00"
edssaggsextx$STclean[edssaggsextx$ST=="0.666666667"]<-"16:00"
edssaggsextx$STclean[edssaggsextx$ST=="0.708333333"]<-"17:00"
table(edssaggsextx$STclean)

### Now create a factorial version of date and BLKSTN for inclusion as a random effect
edssaggsextx$datef<-factor(edssaggsextx$ED1plusSS1template.Date)
edssaggsextx$BLKSTNf<-factor(edssaggsextx$BLKSTN)

####Now break into taxa and do taxon-specific analyses
edssaggsextxAegypti<-subset(edssaggsextx,ED1plusSS1template.TX=="71"&sex=="female") ## here we have subsetted the data so we only look at Aedes aegypti only.
dim(edssaggsextxAegypti)
#fix(edssaggsextxAegypti) ## fixed again to make sure it looks how it should look
names(edssaggsextxAegypti)
#####
edssaggsextxAlbopictus<-subset(edssaggsextx,ED1plusSS1template.TX=="72"&sex=="female") ## here we have subsetted the data so we look at Aedes albopictus only.
dim(edssaggsextxAlbopictus)
#fix(edssaggsextxAlbopictus) ## fixed again to make sure it looks how it should look
names(edssaggsextxAlbopictus)

edssaggsextxCulex<-subset(edssaggsextx,ED1plusSS1template.TX=="50"&sex=="female") ## here we have subsetted the data so we only look at Culex only.
dim(edssaggsextxCulex)
#fix(edssaggsextxCulex) ## fixed again to make sure it looks how it should look
names(edssaggsextxCulex)

#### Now try models for Aedes #####
library(lme4)
modelAegyptifemales1<-glm(Npluszeros~1+factor(TRonly,levels=c("C","T"))+factor(IN)+factor(STclean),data=edssaggsextxAegypti,family=poisson) 
summary(modelAegyptifemales1) 
### Looks good and STclean clearly important but too many levels, so convert to a random effect
modelAegyptifemales2<-glmer(Npluszeros~1+factor(TRonly,levels=c("C","T"))+factor(IN)+(1|STclean),data=edssaggsextxAegypti,family=poisson) 
summary(modelAegyptifemales2) 
### Looks good with small but highly signficant effect size for TRonly
### So add Assessment
modelAegyptifemales3<-glmer(Npluszeros~1+factor(TRonly,levels=c("C","T"))+factor(IN)+factor(Assessment)+(1|STclean),data=edssaggsextxAegypti,family=poisson) 
summary(modelAegyptifemales3) 
###Gives excellent fit and IN versus out approaching significance
###Now try adding BLKSTN and datef as random effects
modelAegyptifemales4<-glmer(Npluszeros~1+factor(TRonly,levels=c("C","T"))+factor(IN)+factor(Assessment)+(1|STclean)+(1|BLKSTNf)+(1|datef),data=edssaggsextxAegypti,family=poisson) 
summary(modelAegyptifemales4) 
### Looks good-similar story with much better fit
## So now try an observation effect
edssaggsextxAegypti$obseffect<-paste(edssaggsextxAegypti$ED1plusSS1template.Date,edssaggsextxAegypti$BLKSTN)
modelAegyptifemales4obseffect<-glmer(Npluszeros~1+factor(TRonly,levels=c("C","T"))+factor(IN)+factor(Assessment)+(1|STclean)+(1|BLKSTNf)+(1|datef)+(1|obseffect),data=edssaggsextxAegypti,family=poisson) 
summary(modelAegyptifemales4obseffect) 
## Better fit but failed to fully converge, IN only approaches significance and TRonly no longer significant
modelAegyptifemales4NB<-glmer.nb(Npluszeros~1+factor(TRonly,levels=c("C","T"))+factor(IN)+factor(Assessment)+(1|STclean)+(1|BLKSTNf)+(1|datef),data=edssaggsextxAegypti) 
summary(modelAegyptifemales4NB) 

anova(modelAegyptifemales4NB,modelAegyptifemales4)
anova(modelAegyptifemales4NB,modelAegyptifemales4obseffect)
anova(modelAegyptifemales4,modelAegyptifemales4obseffect)

### Just to make sure, try alternative reference groups with larger samples sizes than defaults
modelAegyptifemales4NBOutREF<-glmer.nb(Npluszeros~1+factor(TRonly,levels=c("C","T"))+factor(IN,level=c(2,1))+factor(Assessment)+(1|STclean)+(1|BLKSTNf)+(1|datef),data=edssaggsextxAegypti) 
summary(modelAegyptifemales4NBOutREF) 
modelAegyptifemales4NBOut2REFAss2Ref<-glmer.nb(Npluszeros~1+factor(TRonly,levels=c("C","T"))+factor(IN,level=c(2,1))+factor(Assessment,levels=c(2,1,3))+(1|STclean)+(1|BLKSTNf)+(1|datef),data=edssaggsextxAegypti) 
summary(modelAegyptifemales4NBOut2REFAss2Ref) 
## Makes no difference, so....

## Same story as with poisson plus observation effect but with much better fit
##########################################################################################################################################################
####  So conclude that the best models, which cope with overdispersion, confirm little effect of TR if any (RR=0.87 from modelAegyptifemales4NB)    ######
##########################################################################################################################################################
### SO NO TRY AGAIN WITH THAT SAME MODEL FOR EACH ROUND OF ASSESSEMNT SEPERATELY  ####
######################################################################################
edssaggsextxAegyptiAssessment1<-subset(edssaggsextxAegypti,Assessment==1)
#fix(edssaggsextxAegyptiAssessment1)
edssaggsextxAegyptiAssessment2<-subset(edssaggsextxAegypti,Assessment==2)
#fix(edssaggsextxAegyptiAssessment2)
edssaggsextxAegyptiAssessment3<-subset(edssaggsextxAegypti,Assessment==3)
#fix(edssaggsextxAegyptiAssessment3)
modelAegyptifemales4NBAssessment1<-glmer.nb(Npluszeros~1+factor(TRonly,levels=c("C","T"))+(1|STclean)+(1|BLKSTNf)+(1|datef),data=edssaggsextxAegyptiAssessment1) 
summary(modelAegyptifemales4NBAssessment1) 
modelAegyptifemales4NBAssessment2<-glmer.nb(Npluszeros~1+factor(TRonly,levels=c("C","T"))+(1|STclean)+(1|BLKSTNf)+(1|datef),data=edssaggsextxAegyptiAssessment2) 
summary(modelAegyptifemales4NBAssessment2) 
modelAegyptifemales4NBAssessment3<-glmer.nb(Npluszeros~1+factor(TRonly,levels=c("C","T"))+factor(IN)+(1|STclean)+(1|BLKSTNf)+(1|datef),data=edssaggsextxAegyptiAssessment3) 
summary(modelAegyptifemales4NBAssessment3) 
####None significant, so do Assessment 3 in and out seperately
edssaggsextxAegyptiAssessment3IN<-subset(edssaggsextxAegypti,Assessment==3&IN==1)
#fix(edssaggsextxAegyptiAssessment3IN)
edssaggsextxAegyptiAssessment3OUT<-subset(edssaggsextxAegypti,Assessment==3&IN==2)
#fix(edssaggsextxAegyptiAssessment3OUT)
modelAegyptifemales4NBAssessment3IN<-glmer.nb(Npluszeros~1+factor(TRonly,levels=c("C","T"))+(1|STclean)+(1|BLKSTNf)+(1|datef),data=edssaggsextxAegyptiAssessment3IN) 
summary(modelAegyptifemales4NBAssessment3IN) 
modelAegyptifemales4NBAssessment3OUT<-glmer.nb(Npluszeros~1+factor(TRonly,levels=c("C","T"))+(1|STclean)+(1|BLKSTNf)+(1|datef),data=edssaggsextxAegyptiAssessment3OUT) 
summary(modelAegyptifemales4NBAssessment3OUT) 
## SO ALL THE DATA SUBSETS FAILED TO DEMONSTRATE A SIGNIFICANT EFFECT

############################################################################################################
###  SO ALL ASSESSMENT ROUNDS CONSISTENT WITH OVERALL POOLED ANALYSIS AND ONLY ASSESSMENT 2 SIGNIFICANT  ###
############################################################################################################

##Summaries of data set sizes
table(edssaggsextxAegypti$Npluszeros)###So only 139 mosquitoes caught
table(edssaggsextxAegypti$Npluszeros,edssaggsextxAegypti$Assessment,edssaggsextxAegypti$IN)##And vanishingly thin across all 3 assessment rounds

### SO NOW REPEAT FOR CULEX FOR COMPLETENESS
table(edssaggsextxCulex$Npluszeros)###So only 139 mosquitoes caught
table(edssaggsextxCulex$Npluszeros,edssaggsextxCulex$Assessment,edssaggsextxCulex$IN)##And vanishingly thin across all 3 assessment rounds
modelCulexfemales4NB<-glmer.nb(Npluszeros~1+factor(TRonly,levels=c("C","T"))+factor(IN)+factor(Assessment)+(1|STclean)+(1|BLKSTNf)+(1|datef),data=edssaggsextxCulex) 
summary(modelCulexfemales4NB) 

### AND NOW CHECK NUMBERS OF AEDES ALBOPICTUS
table(edssaggsextxAlbopictus$Npluszeros)###So only 37 mosquitoes caught across all three experimental assessments
